# Supplementary material for: The Splice Index as a prognostic biomarker of strength and function in myotonic dystrophy type 1
Source: J Clin Invest. 2025 Jan 7;135(4):e185426. doi: 10.1172/JCI185426 (PMC11827844; doi:10.1172/JCI185426)
Supplement: Supplemental table 1 [file jci-135-185426-s176.xlsx]

## Sheet: Sup Table 1_Participant Info
Supplemental Table 1. Participant Demographics
No.	DM1 Participant ID	Subject ID	Visit	Age	Sex	Group	LGMD Sub-Type	Biopsy Method	Biopsy Location	Longitudinal Cohort	Longitudinal Collection	SI Group	Hand Grip Strength (Average % Predicted)	Ankle Dorsiflexion (Average % Predicted)	Knee Extension (Average % Predicted)	10-meter Run/Fast Walk Speed (m/s)	vHOT - Middle Finger Time to Open (s)	vHOT - Thumb Time to Open (s)	Splice Index	[MBNL]inferred	SRA Accession Targeted RNA-seq	SRA Accession Total RNA-seq	Bioproject (Total RNAseq)
1	1	DM1-001	Baseline	35	F	DM1		bergstrom	tibialis anterior	1	Ipsilateral	Moderate	65.3137	52.1882	60.7075	1.9802	5.908	7.23	0.413149	0.546	SRR28073773	SRR28067330	PRJNA1079722
2	1	DM1-002	3-months	35	F	DM1		bergstrom -	tibialis anterior	1	Ipsilateral		56.6834	52.2	36.5057	1.74978	2.744	6.303	0.408794	0.563	SRR28073772	SRR28067329	PRJNA1079722
3	2	DM1-004	Baseline	32	F	DM1		bergstrom	tibialis anterior	0			36.917	19.0591	108.214	1.73913	2.142	3.334	0.47082	0.532	SRR28073745	SRR28067318	PRJNA1079722
4	3	DM1-005	Baseline	44	M	DM1		bergstrom	tibialis anterior	0			22.4375	9.95884	32.5531	1.35685	4.373	5.261	0.868739	0.19	SRR28073791	SRR28067275	PRJNA1079722
5	4	DM1-006	Baseline	38	M	DM1		bergstrom	tibialis anterior	1	Ipsilateral	Moderate	55.0389	30.5763	36.7162	1.65017			0.550121	0.475	SRR28073763	SRR28067312	PRJNA1079722
6	4	DM1-007	3-months	38	M	DM1		bergstrom	tibialis anterior	1	Ipsilateral		47.2511	34.9493	44.5532	1.75747	2.417	4.115	0.600039	0.404	SRR28073736	SRR28067301	PRJNA1079722
7	5	DM1-009	Baseline	34	F	DM1		bergstrom	tibialis anterior	0			43.3283	27.1954	82.2549	0.685871	6.176	6.699	0.65569	0.356	SRR28073782	SRR28067290	PRJNA1079722
8	6	DM1-010	Baseline	29	M	DM1		bergstrom	tibialis anterior	1	Ipsilateral	Moderate	22.972	32.1297	38.7976	1.53492	12.232	24.465	0.459033	0.603	SRR28073754	SRR28067248	PRJNA1079722
9	6	DM1-011	3-months	29	M	DM1		bergstrom	tibialis anterior	1	Ipsilateral		22.5645	30.3934	43.5381	1.52905	13.09		0.615982	0.447	SRR28073727	SRR28067237	PRJNA1079722
10	7	DM1-012	Baseline	30	F	DM1		bergstrom	tibialis anterior	1	Ipsilateral	Moderate	30.4765	27.1899	45.8689	1.23533	2.992	3.625	0.613986	0.412	SRR28073805	SRR28067257	PRJNA1079722
11	7	DM1-013	3-months	30	F	DM1		bergstrom	tibialis anterior	1	Ipsilateral		27.3671	24.5697	42.3357	1.28205	2.666	2.641	0.672533	0.38	SRR28073771	SRR28067328	PRJNA1079722
12	8	DM1-014	Baseline	44	F	DM1		bergstrom	tibialis anterior	1	Ipsilateral	Severe	11.2583	0	47.4564	1.07585	1.014	2.923	0.937544	0.022	SRR28073770	SRR28067327	PRJNA1079722
13	8	DM1-015	3-months	44	F	DM1		needle	tibialis anterior	1	Ipsilateral		12.3142	0	44.4122	0.88574			0.956288	0.048	SRR28073769	SRR28067326	PRJNA1079722
14	9	DM1-016	Baseline	29	M	DM1		bergstrom	tibialis anterior	1	Ipsilateral	Severe	35.2129	22.1446	35.3193	1.66667			0.883383	0.194	SRR28073768	SRR28067325	PRJNA1079722
15	9	DM1-017	3-months	29	M	DM1		bergstrom	tibialis anterior	1	Ipsilateral		37.4717	26.0635	38.1674	1.81818	23.197	10.577	0.930514	0.149	SRR28073767	SRR28067324	PRJNA1079722
16	10	DM1-018	Baseline	44	M	DM1		bergstrom	tibialis anterior	0			25.6463	19.4338	38.9567	1.28535			0.583372	0.461	SRR28073766	SRR28067323	PRJNA1079722
17	11	DM1-019	Baseline	39	F	DM1		bergstrom	tibialis anterior	1	Ipsilateral	Severe	55.5207	45.7694	78.4545	1.2285	3.473	6.125	0.767544	0.271	SRR28073765	SRR28067322	PRJNA1079722
18	11	DM1-020	3-months	39	F	DM1		bergstrom	tibialis anterior	1	Ipsilateral		56.2171	56.9003	115.237	1.19403	4.702	8.212	1	0.009	SRR28073748	SRR28067321	PRJNA1079722
19	12	DM1-021	Baseline	41	M	DM1		bergstrom	tibialis anterior	1	Ipsilateral	Moderate	21.3431	17.1817	27.5387	1.5083			0.732541	0.334	SRR28073747	SRR28067320	PRJNA1079722
20	12	DM1-022	3-months	41	M	DM1		bergstrom	tibialis anterior	1	Ipsilateral		14.4679	16.6021	19.946	1.25471			0.882721	0.201	SRR28073746	SRR28067319	PRJNA1079722
21	13	DM1-023	Baseline	41	M	DM1		bergstrom	tibialis anterior	0			15.8757	6.48662	18.4909	0.91954			0.662643	0.345	SRR28073744	SRR28067317	PRJNA1079722
22	14	DM1-024	Baseline	55	F	DM1		bergstrom	tibialis anterior	1	Ipsilateral	Severe	28.9331	10.2187	33.5745	1.08637	6.533	4.349	0.877873	0.085	SRR28073743	SRR28067316	PRJNA1079722
23	14	DM1-025	3-months	55	F	DM1		bergstrom	tibialis anterior	1	Ipsilateral		30.2736	12.0265	26.3687	1.02669	6.879	8.941	0.742738	0.25	SRR28073742	SRR28067315	PRJNA1079722
24	15	DM1-026	Baseline	49	M	DM1		bergstrom	tibialis anterior	1	Ipsilateral	Moderate	11.2675		41.7784	0.99552	12.331	18.443	0.749714	0.291	SRR28073741	SRR28067282	PRJNA1079722
25	15	DM1-027	3-months	49	M	DM1		bergstrom	tibialis anterior	1	Ipsilateral		12.4116		27.267	0.960615	6.808	12.957	0.980835	0.023	SRR28073797	SRR28067281	PRJNA1079722
26	16	DM1-028	Baseline	57	F	DM1		bergstrom	tibialis anterior	0			51.5526	23.3554	61.4691		4.781	5.922	0.625723	0.421	SRR28073796	SRR28067280	PRJNA1079722
27	17	DM1-029	Baseline	57	F	DM1		bergstrom	tibialis anterior	1	Ipsilateral	Severe	20.3428	12.2524	28.0107	0.872981			0.910721	0.054	SRR28073795	SRR28067279	PRJNA1079722
28	17	DM1-030	3-months	57	F	DM1		bergstrom	tibialis anterior	1	Ipsilateral		20.1753	8.7063	31.4532	0.925069			0.897911	0.082	SRR28073794	SRR28067278	PRJNA1079722
29	18	DM1-031	Baseline	37	M	DM1		bergstrom	tibialis anterior	1	Ipsilateral	Severe	13.0522	22.3387	28.6236	1.27226			0.893397	0.167	SRR28073793	SRR28067277	PRJNA1079722
30	18	DM1-032	3-months	37	M	DM1		needle	tibialis anterior	1	Ipsilateral		6.90062	13.0256	26.5414	1.41743			0.92187	0.059	SRR28073792	SRR28067276	PRJNA1079722
31	19	DM1-033	Baseline	38	M	DM1		bergstrom	tibialis anterior	1	Ipsilateral	Severe	9.9005	9.26955	25.8535	1.59109			0.981262	0.018	SRR28073790	SRR28067274	PRJNA1079722
32	19	DM1-034	3-months	38	M	DM1		needle	tibialis anterior	1	Ipsilateral		8.29758	8.69797	19.0026	1.51745			0.986001	0.032	SRR28073724	SRR28067273	PRJNA1079722
33	20	DM1-035	Baseline	36	M	DM1		needle	tibialis anterior	1	Ipsilateral	Severe	14.939	12.5019	72.9355	1.28041			0.959955	0.013	SRR28073723	SRR28067272	PRJNA1079722
34	20	DM1-036	3-months	36	M	DM1		needle	tibialis anterior	1	Ipsilateral		17.6653	0	46.0975	0.957854			0.946513	0.022	SRR28073722	SRR28067271	PRJNA1079722
35	21	DM1-038	Baseline	42	M	DM1		needle	tibialis anterior	1	Ipsilateral	Severe	10.8909	4.76819	60.8018	1.42146			0.968889	0.033	SRR28073721	SRR28067270	PRJNA1079722
36	21	DM1-039	3-months	42	M	DM1		needle	tibialis anterior	1	Ipsilateral		10.593	7.37769	61.2981	1.23762			0.978095	0.02	SRR28073720	SRR28067269	PRJNA1079722
37	22	DM1-041		32	F	DM1		needle	tibialis anterior	0									0.18824	0.834	SRR29688890	SRR29688962	PRJNA1079722
38	23	DM1-042	Baseline	35	M	DM1		needle	tibialis anterior	0			37.0642	60.7999	73.0183	3.378	21.375	15.871	0.433272	0.8	SRR29688933	SRR29688961	PRJNA1079722
39	24	DM1-043	Baseline	42	F	DM1		needle	tibialis anterior	1	contralateral	Moderate	65.0583	67.8297	117.3	2.77778			0.476541	0.504	SRR28073719	SRR28067268	PRJNA1079722
40	24	DM1-044	3-months	42	F	DM1		needle	tibialis anterior	1	contralateral		64.3182	67.8741	119.16	2.94118			0.414168	0.582	SRR28073718	SRR28067267	PRJNA1079722
41	25	DM1-045	Baseline	42	F	DM1		needle	tibialis anterior	1	contralateral	Moderate	46.9014	9.12051	41.3113	1.29032	0.819	1.42	0.59167	0.461	SRR28073717	SRR28067314	PRJNA1079722
42	25	DM1-046	3-months	42	F	DM1		needle	tibialis anterior	1	contralateral		44.6233	6.68775	54.3978	1.09	3.132	5.394	0.907666	0.058	SRR28073764	SRR28067313	PRJNA1079722
43	26	DM1-047	Baseline	41	F	DM1		needle	tibialis anterior	1	contralateral	Mild	59.485	54.4343	49.7586	1.65			0.384822	0.61	SRR28073762	SRR28067311	PRJNA1079722
44	26	DM1-048	3-months	41	F	DM1		needle	tibialis anterior	1	contralateral		64.5353	55.0036	66.0773	1.67			0.32827	0.628	SRR28073761	SRR28067310	PRJNA1079722
45	27	DM1-049	Baseline	45	F	DM1		needle	tibialis anterior	0			81.2559	75.5457	79.9182	3.44828	0.408	0.816	0.310514	0.635	SRR28073760	SRR28067309	PRJNA1079722
46	27	DM1-050	3-months	45	F	DM1		needle	tibialis anterior	0									0.084274	0.898	SRR28073759	SRR28067308	PRJNA1079722
47	28	DM1-051	Baseline	33	F	DM1		needle	tibialis anterior	0			74.719	63.7699	82.9444	3.55872	3.42	3.947	0.570508	0.478	SRR28073758	SRR28067307	PRJNA1079722
48	29	DM1-052	Baseline	38	F	DM1		needle	tibialis anterior	1	ipsilateral	Moderate	15.9046	24.1848	65.4951	1.27	2.538	4.738	0.543196	0.473	SRR28073757	SRR28067306	PRJNA1079722
49	29	DM1-053	3-months	38	F	DM1		needle	tibialis anterior	1	ipsilateral		10.9077	14.1579	80.7529	1.27	6.708	11.071	0.694759	0.248	SRR28073740	SRR28067305	PRJNA1079722
50	30	DM1-054	Baseline	38	F	DM1		needle	tibialis anterior	1	contralateral	Mild	52.1021	97.8006	78.8187	2.96736			0.365236	0.594	SRR28073739	SRR28067304	PRJNA1079722
51	30	DM1-055	3-months	38	F	DM1		needle	tibialis anterior	1	contralateral		57.6206	69.6412	97.0999	3.04878	1.401	7.131	0.801797	0.321	SRR28073738	SRR28067303	PRJNA1079722
52	31	DM1-056	Baseline	45	M	DM1		needle	tibialis anterior	1	ipsilateral	Mild	87.767	62.3766	73.8262	3.7594	0.693	1.271	0.0544789	0.956	SRR28073737	SRR28067302	PRJNA1079722
53	31	DM1-057	3-months	45	M	DM1		needle	tibialis anterior	1	ipsilateral		94.2329	66.5672	77.6648	3.57143			0.198984	0.757	SRR28073735	SRR28067300	PRJNA1079722
54	32	DM1-058	Baseline	21	F	DM1		needle	tibialis anterior	1	contralateral	Mild	49.5222	44.9613	50.9818	2.90698	0.779	1.212	0.248363	0.721	SRR28073734	SRR28067299	PRJNA1079722
55	32	DM1-059	3-months	21	F	DM1		needle	tibialis anterior	1	contralateral		45.4806	48.8601	46.3647	2.90698			0.499696	0.528	SRR28073733	SRR28067298	PRJNA1079722
56	33	DM1-060	Baseline	20	M	DM1		needle	tibialis anterior	1	contralateral	Mild	48.3565	35.3847	41.2264	3.59712	0.619	1.032	0.293209	0.479	SRR28073789	SRR28067297	PRJNA1079722
57	33	DM1-061	3-months	20	M	DM1		needle	tibialis anterior	1	contralateral		42.1321	47.5893	38.1124	3.59712			0.658946	0.335	SRR28073788	SRR28067296	PRJNA1079722
58	34	DM1-062	Baseline	42	F	DM1		needle	tibialis anterior	0			27.9434	45.3792	82.8247	2.5	1.362	6.126	0.4931	0.532	SRR28073787	SRR28067295	PRJNA1079722
59	35	DM1-063	Baseline	62	F	DM1		needle	tibialis anterior	1	contralateral	Moderate	13.7076	9.47598	31.2335		0.287	1.119	0.600786	0.439	SRR28073786	SRR28067294	PRJNA1079722
60	35	DM1-064	3-months	62	F	DM1		needle	tibialis anterior	1	contralateral		13.1833	17.206	28.1324		1.547	1.115	0.658754	0.376	SRR28073785	SRR28067293	PRJNA1079722
61	36	DM1-065	Baseline	44	F	DM1		needle	tibialis anterior	0			51.0711	42.8165	47.0206	2.58398	3.766	3.634	0.746567	0.358	SRR28073784	SRR28067292	PRJNA1079722
62	37	DM1-066	Baseline	32	F	DM1		needle	tibialis anterior	1	ipsilateral	Moderate	40.5281	28.982	63.9531	2.25225	3.282	4.215	0.704549	0.392	SRR28073783	SRR28067291	PRJNA1079722
63	37	DM1-067	3-months	32	F	DM1		needle	tibialis anterior	1	ipsilateral		39.3081	16.6364	39.9003	2.73224	1.869	3.293	0.638483	0.394	SRR28073716	SRR28067289	PRJNA1079722
64	38	DM1-068	Baseline	31	M	DM1		needle	tibialis anterior	1	contralateral	Mild	20.449	60.0807	68.9731	4.14938	2.835	5.557	0.221723	0.729	SRR28073715	SRR28067288	PRJNA1079722
65	38	DM1-069	3-months	31	M	DM1		needle	tibialis anterior	1	contralateral		16.7387	48.8194	75.3733	3.30033	2.326	8.993	0.241708	0.781	SRR28073714	SRR28067287	PRJNA1079722
66	39	DM1-070	Baseline	21	F	DM1		needle	tibialis anterior	1	ipsilateral	Mild	73.0537	70.4345	48.4361	3.03951	4.116	3.745	0.28448	0.689	SRR28073713	SRR28067286	PRJNA1079722
67	39	DM1-071	3-months	21	F	DM1		needle	tibialis anterior	1	ipsilateral		72.7328	52.7551	56.5351	3.04878	0.828	1.716	0.258994	0.666	SRR28073712	SRR28067285	PRJNA1079722
68	40	DM1-072	Baseline	44	F	DM1		needle	tibialis anterior	1	contralateral	Mild	67.5093	87.7721	88.0688	1.68634	1.718	1.067	0.175099	0.823	SRR28073711	SRR28067284	PRJNA1079722
69	40	DM1-073	3-months	44	F	DM1		needle	tibialis anterior	1	contralateral		69.98	61.8462	94.6645		1.261	3.462	0.160331	0.818	SRR28073807	SRR28067283	PRJNA1079722
70	41	DM1-074	Baseline	38	F	DM1		needle	tibialis anterior	1	contralateral	Moderate	52.6289	34.2606	59.2968	2.46305	8.669	9.206	0.558292	0.46	SRR28073806	SRR28346188	PRJNA1079722
71	41	DM1-075	3-months	38	F	DM1		needle	tibialis anterior	1	contralateral		48.1187	42.8883	62.3142	2.55754	8.063	10.429	0.63674	0.375	SRR28073756	SRR28067250	PRJNA1079722
72	42	DM1-076	Baseline	69	M	DM1		needle	tibialis anterior	1	contralateral	Mild	75.8174	14.6775	75.7337	2.22222	0.488	0.591	0.124295	0.762	SRR28073755	SRR28346193	PRJNA1079722
73	42	DM1-077	3-months	69	M	DM1		needle	tibialis anterior	1	contralateral		80.5619	46.8958	85.5037	1.8622			0.253422	0.697	SRR28073753	SRR28067247	PRJNA1079722
74	43	DM1-080	Baseline	24	F	DM1		needle	tibialis anterior	1	contralateral	Mild	83.9279	67.8762	41.1409	3.25733			0.0929205	0.937	SRR28073752	SRR29688960	PRJNA1079722
75	43	DM1-081	3-months	24	F	DM1		needle	tibialis anterior	1	contralateral		98.4872	62.234	52.8724	3.26797	2.74	3.44	0.0273844	0.895	SRR28073751	SRR29688959	PRJNA1079722
76	44	DM1-082	Baseline	47	F	DM1		needle	tibialis anterior	1	contralateral	Severe	28.6889	28.1676	76.2423	2.29358			0.906751	0.108	SRR28073750	SRR29688958	PRJNA1079722
77	44	DM1-083	3-months	47	F	DM1		needle	tibialis anterior	1	contralateral		22.7659	45.3456	75.1188	1.524	5.018	10.284	0.954637	0.09	SRR28073749	SRR29688957	PRJNA1079722
78	45	DM1-084	Baseline	34	M	DM1		needle	tibialis anterior	1	contralateral	Severe	4.92722	3.68022	63.1464	1.72712			0.773884	0.318	SRR28073732	SRR29688956	PRJNA1079722
79	45	DM1-085	3-months	34	M	DM1		needle	tibialis anterior	1	contralateral		8.65956	3.48172	54.5119	2.05339			0.957955	0.075	SRR28073731	SRR29688955	PRJNA1079722
80	46	DM1-086	Baseline	30	M	DM1		needle	tibialis anterior	1	contralateral	Mild	28.4638	69.6988	93.1621	3.3557	4.345	10.891	0.277379	0.636	SRR28073730	SRR29688954	PRJNA1079722
81	46	DM1-087	3-months	30	M	DM1		needle	tibialis anterior	1	contralateral		24.4404	63.5976	92.4054	3.58423			0.295681	0.675	SRR28073729	SRR29688952	PRJNA1079722
82	47	DM1-088	Baseline	45	F	DM1		needle	tibialis anterior	1	contralateral	Moderate	53.7857	35.1375	118.192	2.994			0.498709	0.547	SRR28073728	SRR29688951	PRJNA1079722
83	47	DM1-114	3-months	45	F	DM1		needle	tibialis anterior	1	contralateral		43.0368	33.9694	104.112				0.663517	0.354	SRR29688910	SRR29688938	PRJNA1079722
84	48	DM1-109		40	F	DM1		needle	tibialis anterior	0									0	0.897	SRR29688912	SRR29688940	PRJNA1079722
85	49	DM1-110		56	F	DM1		needle	tibialis anterior	0									0.257635	0.752	SRR29688911	SRR29688939	PRJNA1079722
86	50	DM1-101	Baseline	46	F	DM1		needle	tibialis anterior	0			40.2103	35.8643	96.1515	1.043			0.562542	0.432	SRR29688932	SRR29688949	PRJNA1079722
87	51	DM1-102	Baseline	37	F	DM1		needle	tibialis anterior	0			37.9522	34.8151	60.6564	2.941	4.047	1.633	0.740978	0.138	SRR29688931	SRR29688948	PRJNA1079722
88	52	DM1-103	Baseline	37	F	DM1		needle	tibialis anterior	0			136.884	103.954	141.629	3.731	1.961	2.086	0.0423966	0.971	SRR29688930	SRR29688947	PRJNA1079722
89	53	DM1-104		58	M	DM1		needle	tibialis anterior	0									0.567577	0.452	SRR29688929	SRR29688946	PRJNA1079722
90	54	DM1-105		70	F	DM1		needle	tibialis anterior	0									0.769533	0.305	SRR29688928	SRR29688945	PRJNA1079722
91	55	DM1-108		52	F	DM1		needle	tibialis anterior	0									0	0.933	SRR29688913	SRR29688941	PRJNA1079722
92	56	DM1-089	Baseline	49	F	DM1		needle	tibialis anterior	0			31.1779	33.6639	40.9128	1.429			0.818627	0.233	SRR28073726	SRR29688950	PRJNA1079722
93	57	DM1-106	Baseline	21	M	DM1		needle	tibialis anterior	0			93.3792	91.9254	50.6915	3.39			0.217988	0.687	SRR29688927	SRR29688944	PRJNA1079722
94	57	DM1-115	3-months	21	M	DM1		needle	tibialis anterior	0									0.678175	0.329	SRR29688909	SRR29688937	PRJNA1079722
95	58	DM1-107	Baseline	55	F	DM1		needle	tibialis anterior	0			77.8167	18.1585	77.6532	1.115			0.53293	0.503	SRR29688926	SRR29688943	PRJNA1079722
96		AdCo-001		25	M	AdCo			vastus lateralis	0									0	0.982	SRR29688917	SRR28067264	PRJNA1079722
97		AdCo-002		25	F	AdCo			vastus lateralis	0									0	0.956	SRR29688916	SRR28067263	PRJNA1079722
98		AdCo-004		27	F	AdCo			vastus lateralis	0									0.0354523	0.982	SRR29688915	SRR28067261	PRJNA1079722
99		AdCo-005		26	F	AdCo			vastus lateralis	0									0.0512686	0.971	SRR29688914	SRR28067260	PRJNA1079722
100		AdCo-006		53	F	AdCo		needle	tibialis anterior	0									0.0399967	0.965	SRR28073799	SRR28067259	PRJNA1079722
101		AdCo-007		31	M	AdCo		needle	tibialis anterior	0									0.0593415	0.953	SRR28073801	SRR28067258	PRJNA1079722
102		AdCo-008		26	M	AdCo		needle	tibialis anterior	0									0	0.976	SRR29688906	SRR28067256	PRJNA1079722
103		AdCo-009		53	M	AdCo		needle	tibialis anterior	0									0	0.823	SRR28073800	SRR28067255	PRJNA1079722
104		AdCo-010		55	M	AdCo		needle	tibialis anterior	0									0.0186622	0.917	SRR29688905	SRR28067254	PRJNA1079722
105		AdCo-011		42	M	AdCo		needle	tibialis anterior	0									0	0.941	SRR28073798	SRR28067253	PRJNA1079722
106		AdCo-012		37	M	AdCo		needle	tibialis anterior	0									0.0231751	0.951	SRR29688904	SRR28067252	PRJNA1079722
107		AdCo-015		53	F	AdCo		needle	tibialis anterior	0									0	0.961	SRR29688903	SRR29688965	PRJNA1079722
108		AdCo-016		38	F	AdCo		needle	tibialis anterior	0									0	0.964	SRR29688902	SRR29688964	PRJNA1079722
109		AdCo-017		61	F	AdCo		needle	tibialis anterior	0									0.00226526	0.947	SRR29688901	SRR29688953	PRJNA1079722
110		AdCo-018		45	F	AdCo		needle	tibialis anterior	0									0.0173562	0.974	SRR29688900	SRR29688942	PRJNA1079722
111		AdCo-019		62	M	AdCo		needle	tibialis anterior	0									0	0.972	SRR29688899	SRR29688923	PRJNA1079722
112		AdCo-020		43	F	AdCo		needle	tibialis anterior	0									0.128701	0.954	SRR29688898	SRR29688918	PRJNA1079722
113		AdCo-021		69	F	AdCo		needle	tibialis anterior	0									0	0.968	SRR29688897	SRR29688894	PRJNA1079722
114		AdCo-022		68	M	AdCo		needle	tibialis anterior	0									0	0.976	SRR29688896	SRR29688893	PRJNA1079722
115		AdCo-023		45	F	AdCo		needle	tibialis anterior	0									0.0648894	0.915	SRR29688895	SRR29688908	PRJNA1079722
116		AdCo-024		49	F	AdCo		needle	tibialis anterior	0									0.0714582	0.931	SRR29688892	SRR29688907	PRJNA1079722
117		AdCo-025		50	M	AdCo		needle	tibialis anterior	0									0	0.966	SRR29688891	SRR29688963	PRJNA1079722
118		CDM-001		0.04	M	CDM		needle	vastus lateralis												SRR28073778	SRR28067240	PRJNA1079722
119		CDM-007		5	M	CDM		needle	vastus lateralis												SRR28073776	SRR28067238	PRJNA1079722
120		CDM-018		8	M	CDM		needle	vastus lateralis												SRR28073777	SRR28067239	PRJNA1079722
121		CDM-021		8	F	CDM		needle	vastus lateralis												SRR28073803	SRR18858646	PRJNA830511
122		CDM-032		12	F	CDM		needle	vastus lateralis												SRR28073775	SRR28067236	PRJNA1079722
123		CDM-033		14.8	M	CDM		needle	soleus												SRR28346192	SRR28346194	PRJNA1079722
124		CDM-034		14	F	CDM		needle	tibialis anterior												SRR28346191	SRR18858633	PRJNA830511
125		CDM-036		16	F	CDM		needle	tibialis anterior												SRR28073774	SRR28067266	PRJNA1079722
126		DM2-001		58	F	DM2		needle	tibialis anterior												SRR28073725	SRR28067246	PRJNA1079722
127		DM2-002		55	F	DM2		needle	tibialis anterior												SRR28346189	SRR28067245	PRJNA1079722
128		DM2-003		28	M	DM2		needle	tibialis anterior												SRR28346190	SRR28067244	PRJNA1079722
129		DM2-004		32	F	DM2		needle	tibialis anterior												SRR28073779	SRR28067243	PRJNA1079722
130		DMD-001		27	M	Disease Control		needle	tibialis anterior													SRR28067242	PRJNA1079722
131		LGMD-001		38	M	Disease Control	LGMD R1/2A	needle	tibialis anterior													SRR29688936	PRJNA1079722
132		LGMD-003		38	F	Disease Control	LGMD R1/2A	needle	tibialis anterior													SRR29688935	PRJNA1079722
133		LGMD-004		43	F	Disease Control	LGMD R1/2A	needle	tibialis anterior													SRR29688934	PRJNA1079722
134		LGMD-005		24	F	Disease Control	LGMD R1/2A	needle	tibialis anterior													SRR29688925	PRJNA1079722
135		LGMD-007		9	F	Disease Control	LGMD R3/2D	needle	tibialis anterior													SRR29688924	PRJNA1079722
136		LGMD-010		16	M	Disease Control	LGMD R3/2D	needle	tibialis anterior													SRR29688922	PRJNA1079722
137		LGMD-012		26	M	Disease Control	LGMD R7/2G	needle	tibialis anterior													SRR29688921	PRJNA1079722
138		LGMD-013		55	M	Disease Control	LGMD R12/2L	needle	tibialis anterior													SRR29688920	PRJNA1079722
139		LGMD-014		16	M	Disease Control	LGMD R1/2A	needle	tibialis anterior													SRR29688919	PRJNA1079722
140		LGMD-015		63	F	Disease Control	LGMD R1/2A	needle	tibialis anterior													SRR28067241	PRJNA1079722
