# Supplementary material for: The Splice Index as a prognostic biomarker of strength and function in myotonic dystrophy type 1
Source: J Clin Invest. 2025 Jan 7;135(4):e185426. doi: 10.1172/JCI185426 (PMC11827844; doi:10.1172/JCI185426)
Supplement: Supplemental table 3 [file jci-135-185426-s180.xlsx]

## Sheet: Total RNAseq Ψ_SI Events
Supplemental Table 3: Total RNAseq Ψ of 22 Splice Index Events
SI Splice Event	DM1-001	DM1-002	DM1-004	DM1-005	DM1-006	DM1-007	DM1-009	DM1-010	DM1-011	DM1-012	DM1-013	DM1-014	DM1-015	DM1-016	DM1-017	DM1-018	DM1-019	DM1-020	DM1-021	DM1-022	DM1-023	DM1-024	DM1-025	DM1-026	DM1-027	DM1-028	DM1-029	DM1-030	DM1-031	DM1-032	DM1-033	DM1-034	DM1-035	DM1-036	DM1-038	DM1-039	DM1-041	DM1-042	DM1-043	DM1-044	DM1-045	DM1-046	DM1-047	DM1-048	DM1-049	DM1-050	DM1-051	DM1-052	DM1-053
ANK2	0.818	0.941	0.898	0.738	0.962	0.925	0.834	0.938	0.906	0.908	0.834	0.475	0.56	0.802	0.743	0.891	0.77	0.379	0.849	0.907	0.718	0.787	0.734	0.69	0.815	0.907	0.718	0.771	0.503	0.696	0.579	0.694	0.479	0.675	0.608	0.694	0.952	0.946	0.869	0.917	0.843	0.564	0.908	0.889	0.916	0.979	0.895	0.728	0.543
ATP2A1	0.903	0.893	0.903	0.107	0.73	0.902	0.628	0.644	0.367	0.514	0.491	0.026	0.121	0.135	0.045	0.352	0.519	0.036	0.446	0.057	0.84	0.048	0.382	0.11	0.007	0.763	0.1	0.034	0.12	0.024	0.017	0.034	0.051	0.063	0.029	0.03	0.99	0.996	0.839	0.845	0.724	0.041	0.785	0.905	0.967	0.999	0.511	0.878	0.631
BEST3	0.727	0.783	0.375	0.276	0.506	0.556	0.353	0.66	0.474	0.406	0.425	0.098	0.084	0.257	0.244	0.387	0.296	0	0.388	0.311	0.381	0.124	0.239	0.2	0.074	0.542	0.154	0.226	0.106	0.151	0.089	0.153	0.173	0.089	0.13	0.173	0.615	0.851	0.343	0.654	0.342	0.087	0.733	0.636	0.69	0.821	0.514	0.167	0.157
BIN1	0.944	0.941	0.973	0.836	0.961	0.94	0.911	0.963	0.891	0.936	0.895	0.641	0.664	0.882	0.848	0.941	0.883	0.592	0.883	0.779	0.9	0.815	0.898	0.894	0.765	0.949	0.716	0.806	0.709	0.744	0.636	0.675	0.755	0.791	0.712	0.74	0.991	0.993	0.932	0.961	0.904	0.693	0.945	0.953	0.95	0.988	0.935	0.936	0.844
CACNA1S	0.716	0.725	0.674	0.327	0.624	0.557	0.52	0.703	0.5	0.642	0.52	0.189	0.217	0.371	0.332	0.626	0.464	0.272	0.578	0.351	0.473	0.339	0.374	0.496	0.337	0.57	0.301	0.302	0.392	0.329	0.246	0.271	0.268	0.337	0.361	0.368	0.923	0.902	0.707	0.751	0.691	0.31	0.735	0.798	0.848	0.965	0.699	0.669	0.519
CAMK2B	0.302	0.289	0.364	0.039	0.199	0.248	0.177	0.221	0.199	0.164	0.11	0.09	0.059	0.05	0.092	0.158	0.078	0.072	0.127	0.047	0.194	0.019	0.067	0.039	0.021	0.126	0.083	0.069	0.049	0.073	0.05	0.012	0.038	0.074	0.016	0.058	0.567	0.714	0.317	0.345	0.181	0.048	0.321	0.474	0.365	0.647	0.156	0.321	0.188
CAPZB	0.696	0.736	0.635	0.263	0.521	0.57	0.516	0.747	0.61	0.506	0.575	0.091	0.179	0.238	0.13	0.684	0.358	0.042	0.467	0.325	0.42	0.308	0.323	0.478	0.154	0.589	0.237	0.243	0.148	0.129	0.089	0.191	0.164	0.196	0.124	0.155	0.851	0.775	0.652	0.742	0.588	0.198	0.752	0.826	0.713	0.866	0.712	0.497	0.227
CCPG1	0.173	0.137	0.281	0	0.089	0.075	0.078	0.108	0.058	0.071	0.006	0.007	0.024	0.029	0	0.101	0.053	0.004	0.07	0.01	0.128	0.028	0.05	0.026	0.011	0.028	0.006	0.023	0.033	0.009	0	0	0	0.013	0.009	0	0.357	0.433	0.067	0.137	0.122	0.014	0.151	0.179	0.192	0.333	0.101	0.147	0.028
CLASP1	0.505	0.485	0.478	0.074	0.42	0.299	0.238	0.615	0.419	0.267	0.322	0.045	0.038	0.091	0.056	0.393	0.191	0.04	0.168	0.073	0.245	0.04	0.175	0.162	0.01	0.324	0.079	0.093	0.105	0.06	0.028	0.029	0.022	0.052	0.047	0.019	0.812	0.791	0.451	0.501	0.361	0.08	0.64	0.61	0.648	0.91	0.359	0.422	0.23
CLCN1	0.662	0.722	0.429	1	0.836	0.855	0.933	0.742	0.8	0.806	0.966	1	1	1	1	0.733	1	1	0.884	1	0.9	1	1	1	1	0.85	1	1	0.899	1	1	1	1	0.948	1	1	0.313	0.174	0.59	0.549	0.797	1	0.759	0.447	0.441	0.128	1	0.619	0.952
DMD	0.917	0.849	0.958	0.667	0.855	0.843	0.858	0.981	0.902	0.798	0.783	0.719	0.725	0.71	0.589	0.879	0.833	0.699	0.776	0.689	0.771	0.818	0.843	0.805	0.662	0.835	0.666	0.725	0.675	0.697	0.614	0.599	0.598	0.746	0.671	0.612	0.959	0.928	0.91	0.925	0.826	0.739	0.951	0.914	0.939	0.971	0.887	0.893	0.855
GFPT1	0.771	0.746	0.643	0.576	0.782	0.65	0.527	0.579	0.551	0.541	0.647	0.295	0.61	0.441	0.525	0.563	0.521	0.315	0.658	0.502	0.751	0.447	0.622	0.399	0.414	0.599	0.413	0.553	0.343	0.591	0.31	0.455	0.214	0.496	0.354	0.414	0.914	0.732	0.868	0.86	0.695	0.356	0.629	0.841	0.558	0.642	0.824	0.602	0.375
GOLGA4	0.183	0.209	0.184	0.459	0.248	0.284	0.382	0.179	0.283	0.317	0.343	0.484	0.495	0.473	0.448	0.236	0.495	0.539	0.366	0.496	0.393	0.465	0.454	0.319	0.628	0.302	0.449	0.475	0.564	0.542	0.462	0.45	0.512	0.53	0.545	0.608	0.101	0.1	0.153	0.179	0.244	0.458	0.154	0.095	0.173	0.069	0.245	0.183	0.291
INSR	0.278	0.236	0.088	0.029	0.195	0.166	0.055	0.194	0.208	0.168	0.132	0.31	0.065	0.045	0.104	0.223	0.057	0.017	0.077	0.137	0.055	0.128	0.078	0.15	0.071	0.086	0.059	0.048	0.075	0	0.015	0.102	0.025	0.027	0.01	0.049	0.612	0.697	0.101	0.183	0.183	0.15	0.262	0.255	0.357	0.661	0.177	0.261	0.36
KIF13A	0.3	0.408	0.451	0.087	0.197	0.16	0.221	0.319	0.19	0.28	0.251	0.056	0.049	0.101	0.068	0.188	0.076	0.013	0.143	0.041	0.167	0.05	0.099	0.134	0.033	0.271	0.05	0.03	0.087	0.072	0.019	0.023	0.034	0.058	0.048	0.036	0.748	0.711	0.342	0.396	0.338	0.034	0.515	0.408	0.422	0.77	0.223	0.41	0.215
MBNL1	0.527	0.547	0.516	0.794	0.686	0.69	0.704	0.513	0.676	0.618	0.789	0.783	0.847	0.853	0.882	0.665	0.762	0.93	0.773	0.855	0.755	0.85	0.642	0.69	0.883	0.579	0.911	0.886	0.804	0.909	0.731	0.837	0.848	0.921	0.87	0.926	0.263	0.214	0.66	0.529	0.701	0.771	0.562	0.506	0.403	0.237	0.718	0.566	0.649
MBNL2	0.558	0.554	0.73	0.796	0.7	0.713	0.591	0.253	0.607	0.452	0.609	0.5	0.816	0.707	0.873	0.515	0.573	0.856	0.616	0.653	0.731	0.818	0.675	0.621	0.767	0.701	0.782	0.776	0.858	0.784	0.762	0.876	0.882	0.76	0.727	0.757	0.216	0.203	0.534	0.468	0.511	0.684	0.419	0.368	0.445	0.214	0.608	0.541	0.635
NFIX	0.653	0.619	0.746	0.925	0.778	0.852	0.895	0.718	0.787	0.765	0.797	0.912	0.966	0.955	0.945	0.801	0.853	0.984	0.893	0.943	0.832	0.902	0.795	0.831	0.955	0.785	0.93	0.94	0.926	0.934	0.916	0.968	0.937	0.938	0.952	0.957	0.506	0.355	0.675	0.7	0.729	0.914	0.617	0.581	0.581	0.339	0.761	0.743	0.804
OPA1	0.214	0.242	0.209	0.102	0.116	0.196	0.091	0.293	0.191	0.152	0.141	0.073	0.097	0.14	0.106	0.221	0.054	0.059	0.125	0.112	0.112	0.158	0.073	0.189	0.077	0.154	0.056	0.079	0.078	0.072	0.089	0.063	0.071	0.046	0.084	0.044	0.363	0.388	0.121	0.252	0.196	0.088	0.339	0.231	0.168	0.422	0.208	0.229	0.1
RYR1	0.178	0.174	0.274	0.057	0.126	0.191	0.053	0.073	0.069	0.075	0.07	0.042	0.022	0.062	0.093	0.079	0.08	0.061	0.081	0.046	0.107	0.075	0.13	0.095	0.028	0.104	0.032	0.052	0.042	0.044	0.04	0.03	0.037	0.065	0.06	0.046	0.211	0.482	0.219	0.185	0.052	0.011	0.101	0.157	0.205	0.197	0.103	0.11	0.129
SOS1	0.81	0.602	0.737	0.094	0.579	0.456	0.199	0.487	0.606	0.521	0.496	0.554	0.212	0.208	0.585	0.594	0.403	0.268	0.218	0.272	0.418	0.475	0.293	0.403	0.206	0.521	0.204	0.21	0.262	0.111	0.288	0.4	0.214	0.339	0.383	0.219	0.877	0.872	0.548	0.679	0.573	0.434	0.737	0.848	0.816	1	0.448	0.662	0.768
VPS39	0.524	0.401	0.331	0.187	0.537	0.386	0.402	0.466	0.391	0.217	0.339	0.022	0.036	0.016	0.066	0.19	0.195	0.202	0.198	0.13	0.394	0.166	0.316	0.042	0.035	0	0.116	0.133	0.077	0.222	0.042	0	0.056	0.043	0.06	0.073	0.643	0.678	0.52	0.489	0.385	0.038	0.54	0.638	0.58	0.83	0.493	0.398	0.2
[truncated: 79 more columns]

## Sheet: Total RNAseq Event Coordinates
Supplemental Table 3: Total RNAseq Splicing Index Event Coordinates
GeneID	Gene Symbol	chr	strand	Skipped Exon Start_0base	Skipped Exon End	Upstream Exon Start	Upstream Exon End	Downstream Exon Start	Downstream Exon End
ENSG00000145362	ANK2	chr4	+	113372532	113372625	113369513	113369805	113373089	113373173
ENSG00000196296	ATP2A1	chr16	+	28903699	28903741	28903322	28903440	28904179	28904464
ENSG00000127325	BEST3	chr12	-	69694369	69694464	69693673	69693907	69699204	69699344
ENSG00000136717	BIN1	chr2	-	127060595	127060640	127059010	127059155	127062114	127062197
ENSG00000081248	CACNA1S	chr1	-	201054504	201054561	201053458	201053587	201058407	201058491
ENSG00000058404	CAMK2B	chr7	-	44239588	44239663	44234638	44234676	44240706	44240749
ENSG00000077549	CAPZB	chr1	-	19342751	19342864	19338822	19339617	19344357	19344434
ENSG00000260916	CCPG1	chr15	-	55374154	55374250	55371872	55372044	55376948	55377150
ENSG00000074054	CLASP1	chr2	-	121445448	121445496	121430072	121430177	121447336	121447507
ENSG00000188037	CLCN1	chr7	+	143323818	143323897	143323308	143323386	143324413	143324492
ENSG00000198947	DMD	chrX	-	31126641	31126673	31119227	31121930	31134101	31134194
ENSG00000198380	GFPT1	chr2	-	69354258	69354312	69350077	69350183	69354488	69354568
ENSG00000144674	GOLGA4	chr3	+	37361242	37361305	37355100	37355187	37366079	37366751
ENSG00000171105	INSR	chr19	-	7150496	7150532	7142815	7143090	7152725	7152927
ENSG00000137177	KIF13A	chr6	-	17821785	17821905	17817019	17817233	17825767	17825934
ENSG00000152601	MBNL1	chr3	+	152446703	152446757	152445281	152445539	152447619	152447773
ENSG00000139793	MBNL2	chr13	+	97366458	97366553	97357481	97357635	97391321	97391599
ENSG00000008441	NFIX	chr19	+	13078612	13078735	13075534	13075671	13081679	13081835
ENSG00000198836	OPA1	chr3	+	193617783	193617837	193617177	193617285	193618868	193618936
ENSG00000196218	RYR1	chr19	+	38523914	38523929	38523216	38523309	38525331	38525502
ENSG00000115904	SOS1	chr2	-	38989269	38989314	38987472	38987591	38995122	38995387
ENSG00000166887	VPS39	chr15	-	42192065	42192098	42191495	42191560	42199895	42199961

## Sheet: Median + 95% CI
Supplemental Table 3: Median and 95% CI of total RNAseq Ψ in Sample Groups
	AdCo Median Ψ	AdCo (95% CI)	DM1 Median Ψ	DM1 (95% CI)	LGMD Median Ψ	LGMD (95% CI)	DMD Median Ψ
ANK2	0.9725	(0.946, 0.999)	0.844	(0.796, 0.893)	0.9345	(0.766, 0.98)	0.727
ATP2A1	0.999	(0.998, 1.000)	0.724	(0.511, 0.813)	0.998	(0.98, 1)	0.99
BEST3	0.872	(0.839, 0.905)	0.381	(0.311, 0.477)	0.9255	(0.832, 0.963)	0.928
BIN1	0.996	(0.995, 0.997)	0.911	(0.894, 0.944)	0.9915	(0.976, 0.996)	0.982
CACNA1S	0.948	(0.937, 0.959)	0.624	(0.55, 0.703)	0.9415	(0.874, 0.957)	0.891
CAMK2B	0.748	(0.710, 0.786)	0.196	(0.156, 0.266)	0.7365	(0.475, 0.851)	0.901
CAPZB	0.8335	(0.808, 0.859)	0.551	(0.456, 0.614)	0.7515	(0.465, 0.847)	0.635
CCPG1	0.3805	(0.336, 0.425)	0.075	(0.05, 0.122)	0.291	(0.224, 0.441)	0.34
CLASP1	0.9265	(0.912, 0.941)	0.353	(0.263, 0.449)	0.8575	(0.701, 0.95)	0.739
CLCN1	0.183	(0.155, 0.211)	0.806	(0.731, 0.9)	0.1555	(0.086, 0.25)	0.171
DMD	0.9675	(0.961, 0.974)	0.855	(0.826, 0.891)	0.926	(0.907, 0.949)	1
GFPT1	0.8235	(0.781, 0.866)	0.61	(0.579, 0.658)	0.7465	(0.549, 0.83)	0.582
GOLGA4	0.066	(0.058, 0.074)	0.261	(0.215, 0.317)	0.0495	(0.041, 0.069)	0.071
INSR	0.7525	(0.729, 0.776)	0.155	(0.116, 0.183)	0.72	(0.637, 0.851)	0.696
KIF13A	0.774	(0.746, 0.802)	0.221	(0.167, 0.305)	0.6875	(0.572, 0.826)	0.651
MBNL1	0.1295	(0.120, 0.139)	0.665	(0.61, 0.718)	0.1315	(0.088, 0.204)	0.147
MBNL2	0.1545	(0.126, 0.183)	0.558	(0.5, 0.616)	0.175	(0.119, 0.264)	0.138
NFIX	0.2845	(0.270, 0.299)	0.778	(0.729, 0.816)	0.299	(0.254, 0.464)	0.417
OPA1	0.4515	(0.418, 0.485)	0.158	(0.141, 0.199)	0.359	(0.258, 0.464)	0.3
RYR1	0.3785	(0.329, 0.428)	0.107	(0.093, 0.131)	0.267	(0.2, 0.37)	0.589
SOS1	0.9915	(0.976, 1.01)	0.579	(0.499, 0.662)	0.993	(0.973, 1)	0.942
VPS39	0.814	(0.776, 0.852)	0.363	(0.249, 0.415)	0.6095	(0.266, 0.71)	0.468
AdCo	Unaffected Adult Control
LGMD	Limb Girdle Muscular Dystrophy
DM1	Myotonic Dystrophy Type 1
DMD	Duchenne Muscular Dystrophy

## Sheet: Total RNAseq Counts
Supplemental Table 3: Total RNAseq Inclusion & Exclusion Isoform Counts of 22 Splicing Index events
	DM1-001	DM1-002	DM1-004	DM1-005	DM1-006	DM1-007	DM1-009	DM1-010	DM1-011	DM1-012	DM1-013	DM1-014	DM1-015	DM1-016	DM1-017	DM1-018	DM1-019	DM1-020	DM1-021	DM1-022	DM1-023	DM1-024	DM1-025	DM1-026	DM1-027	DM1-028	DM1-029	DM1-030	DM1-031	DM1-032	DM1-033	DM1-034	DM1-035	DM1-036	DM1-038	DM1-039	DM1-041	DM1-042	DM1-043	DM1-044	DM1-045	DM1-046	DM1-047	DM1-048	DM1-049	DM1-050	DM1-051	DM1-052	DM1-053
ANK2_exc	20	7	7	17	3	5	14	7	9	7	18	42	35	12	23	7	17	54	14	10	20	21	29	27	12	9	34	18	38	28	45	34	37	20	28	28	3	5	13	9	18	46	9	12	8	2	11	33	63
ANK2_inc	180	224	123	96	152	124	141	213	173	139	181	76	89	97	133	114	114	66	158	196	102	155	160	120	106	176	173	121	77	128	124	154	68	83	87	127	118	174	172	198	194	119	178	192	174	191	187	177	150
ATP2A1_exc	184	334	351	170	612	164	577	535	1690	162	479	469	400	732	1546	490	554	1198	904	506	238	294	759	243	368	135	1407	599	1653	1532	682	367	259	755	542	326	16	22	556	516	622	474	343	211	92	5	58	203	357
ATP2A1_inc	2692	4348	5125	32	2597	2365	1525	1514	1538	269	724	20	86	179	115	418	937	71	1142	48	1957	23	736	47	4	681	246	33	352	59	19	20	22	79	25	16	2446	9360	4546	4398	2563	32	1959	3141	4175	5767	95	2298	955
BEST3_exc	12	5	15	38	60	64	33	26	45	30	42	78	109	26	34	34	76	140	64	194	30	99	51	50	63	11	66	41	72	107	56	100	55	87	110	81	10	10	22	14	48	116	6	8	13	6	27	40	86
BEST3_inc	64	36	18	29	123	160	36	101	81	41	62	17	20	18	22	43	64	0	81	175	37	28	32	25	10	26	24	24	17	38	11	36	23	17	33	34	32	114	23	53	50	22	33	28	58	55	57	16	32
BIN1_exc	95	105	27	211	84	97	133	81	220	80	220	373	438	187	304	84	159	787	239	671	124	351	107	228	431	53	498	210	268	469	655	1000	556	324	541	582	14	12	118	69	147	359	85	82	91	20	100	123	252
BIN1_inc	2566	2705	1557	1731	3327	2453	2185	3366	2885	1871	3011	1071	1393	2237	2717	2142	1925	1838	2898	3807	1798	2486	1521	3080	2259	1601	2015	1407	1051	2190	1843	3344	2750	1967	2151	2663	2382	2622	2614	2749	2231	1303	2359	2665	2753	2645	2320	2916	2189
CACNA1S_exc	83	96	77	121	140	155	138	94	194	97	213	182	183	167	216	147	129	420	159	202	128	219	142	196	277	125	202	154	172	373	144	311	252	253	218	241	32	39	94	104	108	221	86	63	54	14	95	72	109
CACNA1S_inc	370	447	282	104	411	345	265	393	343	308	408	75	90	174	190	435	198	278	385	193	203	199	150	341	249	293	154	118	196	324	83	205	163	228	218	248	675	633	402	556	428	176	422	440	533	692	390	258	208
CAMK2B_exc	97	81	42	62	107	79	95	113	111	89	141	106	128	104	114	93	118	135	137	131	79	157	90	162	164	80	127	95	87	158	133	203	150	150	190	172	52	33	113	75	113	130	75	50	80	50	108	75	95
CAMK2B_inc	84	66	48	5	53	52	41	64	55	35	35	21	16	11	23	35	20	21	40	13	38	6	13	13	7	23	23	14	9	25	14	5	12	24	6	21	136	165	105	79	50	13	71	90	92	183	40	71	44
CAPZB_exc	88	81	48	133	142	116	115	102	95	148	127	283	195	192	160	109	166	330	153	234	114	171	108	163	245	81	204	137	112	240	234	266	229	181	254	243	55	69	93	79	114	192	81	47	92	39	74	172	233
CAPZB_inc	403	451	167	95	309	308	245	602	297	303	343	57	85	120	48	471	185	29	268	225	165	152	103	298	89	232	127	88	39	71	46	126	90	88	72	89	629	474	349	454	326	95	491	446	457	505	365	340	137
CCPG1_exc	55	66	23	88	92	68	71	87	90	72	83	73	101	68	75	102	99	142	119	201	34	88	57	131	86	52	85	64	58	111	73	115	68	75	115	138	45	38	70	85	65	109	79	64	63	44	85	84	86
CCPG1_inc	23	21	18	0	18	11	12	21	11	11	1	1	5	4	0	23	11	1	18	4	10	5	6	7	2	3	1	3	4	2	0	0	0	2	2	0	50	58	10	27	18	3	28	28	30	44	19	29	5
CLASP1_exc	97	87	47	114	109	128	128	73	117	125	160	169	248	175	152	107	123	161	174	286	101	289	129	197	186	76	198	100	119	199	147	261	248	244	256	345	28	31	110	110	148	238	60	62	65	15	167	88	146
CLASP1_inc	163	135	71	15	130	90	66	192	139	75	125	13	16	29	15	114	48	11	58	37	54	20	45	63	3	60	28	17	23	21	7	13	9	22	21	11	200	194	149	182	138	34	176	160	197	249	154	106	72
CLCN1_exc	13	5	10	0	6	4	2	8	5	3	1	0	0	0	0	8	0	0	4	0	2	0	0	0	0	3	0	0	4	0	0	0	0	3	0	0	23	50	16	16	7	0	7	13	33	58	0	8	1
CLCN1_inc	51	26	15	20	61	47	56	46	40	25	56	68	47	20	36	44	20	51	61	51	36	25	18	49	40	34	30	12	71	93	33	38	27	109	47	49	21	21	46	39	55	71	44	21	52	17	46	26	40
DMD_exc	20	29	4	39	25	20	27	3	16	39	54	69	64	53	58	22	28	94	50	71	17	57	24	42	73	20	75	27	39	50	53	92	79	59	67	96	10	12	23	16	35	57	10	21	18	8	23	22	34
DMD_inc	316	233	132	112	211	154	233	221	212	221	279	253	242	186	119	229	200	313	248	225	82	367	184	249	205	145	214	102	116	165	121	197	168	248	196	217	338	222	335	281	238	231	276	319	396	384	259	262	287
GFPT1_exc	6	11	9	17	9	14	27	21	16	24	24	54	20	22	23	22	25	39	27	51	9	30	13	27	27	17	32	21	21	16	36	61	36	27	38	50	3	11	5	6	15	44	16	6	16	20	8	34	52
GFPT1_inc	35	56	28	40	56	45	52	50	34	49	76	39	54	30	44	49	47	31	90	89	47	42	37	31	33	44	39	45	19	40	28	88	17	46	36	61	55	52	57	64	59	42	47	55	35	62	65	89	54
GOLGA4_exc	250	302	139	86	255	212	146	401	239	156	159	94	113	142	120	276	142	108	261	187	90	131	83	180	54	121	118	58	53	78	76	125	101	69	105	79	316	239	162	223	154	73	193	267	235	240	238	186	120
GOLGA4_inc	104	148	58	135	156	156	167	162	175	134	154	163	205	236	180	158	258	234	279	341	108	211	128	156	169	97	178	97	127	171	121	189	196	144	233	227	66	49	54	90	92	114	65	52	91	33	143	77	91
INSR_exc	35	48	21	45	61	54	58	70	46	50	62	39	29	57	29	61	56	40	81	51	46	46	32	38	35	43	32	40	25	38	44	89	52	24	67	78	29	19	48	54	45	38	70	63	40	29	72	21	37
INSR_inc	20	22	3	2	22	16	5	25	18	15	14	26	3	4	5	26	5	1	10	12	4	10	4	10	4	6	3	3	3	0	1	15	2	1	1	6	68	65	8	18	15	10	37	32	33	84	23	11	31
KIF13A_exc	168	141	70	100	198	170	166	130	177	130	149	151	156	134	143	186	153	228	224	209	95	227	187	161	159	105	190	113	126	201	128	193	168	171	189	198	55	49	146	135	178	212	82	125	130	58	157	115	157
KIF13A_inc	144	194	115	19	97	65	94	122	83	101	100	18	16	30	21	86	25	6	75	18	38	24	41	50	11	78	20	7	24	31	5	9	12	21	19	15	326	241	152	177	182	15	174	172	190	389	90	160	86
MBNL1_exc	156	131	187	79	121	115	111	161	127	125	117	60	54	47	67	112	97	25	80	46	91	53	137	102	32	172	26	30	78	39	82	47	59	26	55	29	238	249	137	163	98	93	115	160	166	186	97	81	108
MBNL1_inc	301	274	345	526	457	443	456	293	459	350	756	375	519	473	867	385	538	577	472	470	486	520	425	393	417	410	463	402	552	671	385	417	570	526	639	631	147	117	460	317	398	541	255	283	194	100	428	183	346
MBNL2_exc	51	39	19	28	35	30	28	96	55	57	54	48	17	22	19	40	38	21	38	51	27	20	41	44	19	33	21	25	14	25	23	12	10	23	31	25	87	63	52	66	43	33	54	55	53	68	52	34	44
MBNL2_inc	129	97	103	218	163	149	81	65	170	94	168	96	151	106	262	85	102	249	122	192	147	180	170	144	125	155	151	173	169	181	147	169	150	146	165	156	48	32	119	116	90	143	78	64	85	37	161	80	153
NFIX_exc	187	181	53	19	118	59	36	135	97	92	115	31	15	14	21	81	48	8	51	20	44	46	57	80	17	68	28	16	25	37	32	18	23	26	18	22	193	276	158	158	138	38	198	188	248	412	123	108	92
NFIX_inc	704	589	312	471	829	681	614	687	716	600	904	645	845	592	719	651	558	1001	849	662	435	846	441	785	714	497	746	500	627	1053	694	1104	679	782	714	971	396	304	655	739	742	803	639	522	688	423	782	624	756
OPA1_exc	100	103	57	66	106	90	104	127	103	100	106	95	108	96	68	110	112	74	133	170	78	86	73	94	69	102	97	61	75	90	89	112	91	119	95	100	75	63	80	79	107	78	89	100	100	76	108	74	88
OPA1_inc	47	57	26	13	24	38	18	91	42	31	30	13	20	27	14	54	11	8	33	37	17	28	10	38	10	32	10	9	11	12	15	13	12	10	15	8	74	69	19	46	45	13	79	52	35	96	49	38	17
RYR1_exc	1062	1087	551	622	1386	1048	981	1473	1120	869	1365	709	799	946	874	1012	1109	1771	1347	782	589	1165	718	1200	1164	585	1018	657	863	1378	638	1249	1235	1424	1369	1215	1232	865	971	990	1426	917	1355	1477	1393	1559	1443	1200	805
RYR1_inc	277	275	250	45	240	298	66	139	100	85	123	37	22	75	108	105	116	138	142	45	85	114	129	152	41	82	41	43	45	76	32	46	57	119	105	71	396	968	327	271	94	12	183	331	433	459	199	179	143
SOS1_exc	7	14	8	12	19	23	15	19	17	16	24	17	30	19	15	14	12	17	38	25	13	11	12	24	24	12	34	21	14	35	20	14	16	17	8	20	4	5	20	15	13	17	8	5	7	0	23	13	9
SOS1_inc	48	34	36	2	42	31	6	29	42	28	38	34	13	8	34	33	13	10	17	15	15	16	8	26	10	21	14	9	8	7	13	15	7	14	8	9	46	55	39	51	28	21	36	45	50	70	30	41	48
VPS39_exc	27	31	21	21	25	33	35	38	42	45	50	61	37	43	39	50	37	30	42	51	17	59	21	63	38	37	37	18	33	34	47	47	35	31	43	44	20	22	23	26	32	53	40	20	18	13	32	47	58
VPS39_inc	43	30	15	7	42	30	34	48	39	18	37	2	2	1	4	17	13	11	15	11	16	17	14	4	2	0	7	4	4	14	3	0	3	2	4	5	52	67	36	36	29	3	68	51	36	92	45	45	21
exc = Exclusion
inc = Inclusion
[truncated: 79 more columns]
