# Supplementary material for: The Splice Index as a prognostic biomarker of strength and function in myotonic dystrophy type 1
Source: J Clin Invest. 2025 Jan 7;135(4):e185426. doi: 10.1172/JCI185426 (PMC11827844; doi:10.1172/JCI185426)
Supplement: Supplemental table 4 [file jci-135-185426-s181.xlsx]

## Sheet: Sup Table 4
Supplemental Table 4. SI 22 Event Ψ derived from total RNA-seq vs. [MBNL]inferred
Curve Fitting Parameters
SI Event	Event Classification	R^2	Min Ψ	± SEM	Max Ψ	± SEM	EC50	± SEM	Slope	± SEM	Span	± SEM
CCPG1	Early	0.8935	0.0111238	0.0120123	0.938931	0.480218	1.02083	0.348295	2.81998	0.670977	0.927807	0.485661
INSR	Early	0.8898	0.0943212	0.0156129	0.983827	0.165536	0.789618	0.0664665	5.34178	1.17976	0.889506	0.172378
NFIX	Early	0.9738	1.40663e-13	0.0901588	0.928931	0.00862598	0.745495	0.0521315	-3.10305	0.29581	0.928931	0.0938906
OPA1	Early	0.8779	0.0865272	0.0115176	0.890062	0.451333	1.03308	0.421126	2.55216	0.656155	0.803535	0.456529
RYR1	Early	0.7505	0.0588905	0.0147317	0.541862	0.178202	0.782034	0.183765	3.48855	1.19427	0.482971	0.184697
BEST3	Intermediate	0.901	0.142029	0.0202431	0.9843	0.0745192	0.554226	0.0402193	3.13034	0.517702	0.842271	0.0833956
CACNA1S	Intermediate	0.9655	0.309239	0.0104869	1	0.0226757	0.453427	0.0133118	3.11674	0.277167	0.690761	0.0276178
CAMK2B	Intermediate	0.9444	0.0612588	0.0133467	0.958507	0.0872978	0.68771	0.0441032	3.70994	0.484285	0.897249	0.0931251
CLASP1	Intermediate	0.9132	0.0566051	0.0221808	1	0.131813	0.616375	0.073891	2.74223	0.52272	0.943395	0.141429
CLCN1	Intermediate	0.9051	1.94955e-08	0.107567	0.986725	0.0208766	0.645646	0.0488696	-3.64448	0.611792	0.986725	0.11665
GFPT1	Intermediate	0.6529	0.384112	0.0402444	1	0.266677	0.547584	0.346223	1.36989	0.704318	0.615888	0.29338
GOLGA4	Intermediate	0.9396	0.000817628	0.0290761	0.515683	0.0104476	0.441442	0.0245062	-2.46261	0.313636	0.514865	0.0342079
KIF13A	Intermediate	0.9551	0.0533	0.0129846	1	0.0992884	0.688406	0.0539013	3.12254	0.386727	0.9467	0.104869
MBNL1	Intermediate	0.9594	2.20731e-12	0.0578185	0.838872	0.0114698	0.640418	0.0309695	-3.61323	0.387901	0.838872	0.0628048
MBNL2	Intermediate	0.8919	6.70552e-11	0.100966	0.751023	0.0173478	0.630522	0.0677301	-3.0023	0.560486	0.751023	0.108422
SOS1	Intermediate	0.8507	0.307782	0.0231737	1	0.0653768	0.528872	0.0399964	3.44546	0.730664	0.693218	0.0757338
VPS39	Intermediate	0.8601	0.0878801	0.0245219	1	0.165277	0.620665	0.104157	2.45846	0.560612	0.91212	0.176153
ANK2	Late	0.6702	0.621386	0.0254054	0.9987	0.0743656	0.387475	0.0899574	1.81041	0.740905	0.377314	0.0894269
ATP2A1	Late	0.8918	0.0430154	0.0296716	1	0.0400007	0.360002	0.016442	3.0887	0.49734	0.957985	0.0556409
BIN1	Late	0.8621	0.696684	0.0143495	1	0.0216556	0.263093	0.0272055	1.7084	0.366678	0.303316	0.0313557
CAPZB	Late	0.9179	0.159855	0.0181994	0.901433	0.039593	0.410932	0.0214913	2.63089	0.377477	0.741577	0.0486839
DMD	Late	0.8487	0.685071	0.0114949	1	0.0283093	0.389792	0.0374708	2.17466	0.472295	0.314929	0.0345203
