# Supplementary material for: The Splice Index as a prognostic biomarker of strength and function in myotonic dystrophy type 1
Source: J Clin Invest. 2025 Jan 7;135(4):e185426. doi: 10.1172/JCI185426 (PMC11827844; doi:10.1172/JCI185426)
Supplement: Supplemental table 5 [file jci-135-185426-s182.xlsx]

## Sheet: Targeted RNAseq Ψ_SI Events
Supplemental Table 5: Targeted RNAseq Ψ of 22 Splice Index Events
SI Splice Event	AdCo-001	AdCo-002	AdCo-004	AdCo-005	AdCo-006	AdCo-007	AdCo-008	AdCo-009	AdCo-010	AdCo-011	AdCo-012	AdCo-015	AdCo-016	AdCo-017	AdCo-018	AdCo-019	AdCo-020	AdCo-021	AdCo-022	AdCo-023	AdCo-024	AdCo-025	CDM-001	CDM-007	CDM-018	CDM-021	CDM-032	CDM-033	CDM-034	CDM-036	DM1-001	DM1-002	DM1-004	DM1-005	DM1-006	DM1-007	DM1-009	DM1-010	DM1-011	DM1-012	DM1-013	DM1-014	DM1-015	DM1-016	DM1-017	DM1-018	DM1-019	DM1-020	DM1-021
ANK2	0.978723	0.934953	0.934118	0.941889	0.939035	0.866861	0.917093	0.924565	0.907384	0.91859	0.840237	0.914518	0.937534	0.937576	0.959534	0.944865	0.772492	0.949896	0.96547	0.870871	0.852008	0.868373	0.386034	0.735789	0.795796	0.61962	0.80014	0.935484	0.430086	0.926303	0.835427	0.851127	0.824709	0.648239	0.799485	0.783622	0.743569	0.867294	0.799827	0.763335	0.745644	0.428809	0.389477	0.590612	0.370314	0.806691	0.619782	0.29889	0.767037
ATP2A1	0.99697	0.997066	0.997104	0.99655	0.986245	0.995751	0.995688	0.995518	0.99148	0.993033	0.99512	0.996501	0.996367	0.995569	0.996108	0.996619	0.997629	0.996906	0.996105	0.984232	0.994536	0.995356	0.0158402	0.658626	0.894388	0.0420225	0.914115	0.980299	0.0150854	0.966404	0.838436	0.837289	0.825686	0.0413019	0.683009	0.878018	0.548294	0.575167	0.269178	0.434803	0.371523	0.0312239	0.0683056	0.0763747	0.0261012	0.254663	0.469762	0.0141533	0.339079
BEST3	0.718295	0.787531	0.862912	0.677956	0.739331	0.798484	0.832335	0.739403	0.841107	0.823371	0.753932	0.785105	0.857868	0.712127	0.801829	0.89271	0.80908	0.685788	0.931373	0.803195	0.767225	0.854776	0.0487252	0.308388	0.50556	0.131867	0.611074	0.764903	0.0603941	0.623587	0.647691	0.573415	0.313744	0.197746	0.356921	0.346615	0.20029	0.46271	0.318453	0.331418	0.181026	0.0414943	0.0887118	0.172133	0.17411	0.249896	0.179471	0.0310649	0.185836
BIN1	0.9887	0.988719	0.987961	0.989684	0.985458	0.985967	0.98688	0.987669	0.985049	0.990348	0.98618	0.988068	0.990281	0.985995	0.988521	0.988572	0.978026	0.9884	0.986846	0.985927	0.987545	0.988329	0.524715	0.851439	0.950297	0.821179	0.976131	0.983775	0.604364	0.982144	0.933185	0.920462	0.962049	0.820188	0.929173	0.925919	0.893025	0.954293	0.896883	0.919029	0.890567	0.628441	0.641099	0.843835	0.840286	0.931121	0.860342	0.528943	0.860342
CACNA1S	0.964886	0.954232	0.949754	0.954303	0.933543	0.927967	0.965442	0.947427	0.911706	0.940428	0.932135	0.957375	0.944166	0.945337	0.927688	0.952753	0.933145	0.961369	0.941309	0.941907	0.91896	0.95633	0.17434	0.623853	0.727926	0.386175	0.880723	0.915151	0.20907	0.898964	0.687435	0.688644	0.69391	0.285637	0.633396	0.538996	0.495479	0.699497	0.497517	0.532825	0.435169	0.173025	0.249708	0.254285	0.239153	0.546408	0.360825	0.198746	0.498861
CAMK2B	0.755052	0.654211	0.620323	0.664208	0.472149	0.577455	0.690201	0.764719	0.583427	0.638334	0.635041	0.585147	0.609432	0.655056	0.445767	0.671616	0.602354	0.600021	0.582131	0.42082	0.54554	0.692791	0.027027	0.118868	0.201768	0.0471798	0.362062	0.496568	0.0248522	0.470566	0.165311	0.130411	0.200937	0.0314328	0.0920792	0.104716	0.0813691	0.110761	0.0840219	0.0635705	0.0517258	0.0269576	0.0299843	0.0130203	0.0246848	0.108377	0.0438294	0.0325049	0.0457585
CAPZB	0.838078	0.858408	0.760576	0.802819	0.812859	0.69927	0.752693	0.813293	0.81708	0.786072	0.772635	0.835185	0.800207	0.838824	0.826581	0.813416	0.565785	0.825853	0.848478	0.794422	0.768716	0.799762	0.0648697	0.423596	0.558912	0.206228	0.654887	0.775418	0.0450701	0.762018	0.624301	0.642831	0.600887	0.217168	0.4475	0.454395	0.449461	0.674374	0.461676	0.477769	0.524116	0.0732486	0.12583	0.177377	0.128258	0.618416	0.307837	0.016332	0.406259
CCPG1	0.420352	0.332775	0.342507	0.394572	0.202968	0.329442	0.399401	0.1545	0.213396	0.375951	0.269165	0.360813	0.377143	0.382044	0.33115	0.340825	0.262452	0.307736	0.378116	0.23376	0.258637	0.341803	0.0106738	0.0437571	0.0639638	0.0118175	0.171014	0.223315	0.00750469	0.263764	0.0572121	0.0928815	0.104571	0.0197549	0.0564713	0.0505682	0.0322442	0.056022	0.0329449	0.029011	0.0267683	0.00584944	0.00350972	0.0130767	0.0047067	0.0465019	0.0248936	0.0137095	0.0272155
CLASP1	0.913761	0.9415	0.937626	0.819338	0.915445	0.906444	0.897225	0.952991	0.841083	0.912636	0.887283	0.985577	0.939297	0.830524	0.957597	0.911032	0.822368	0.918582	0.967593	0.91601	0.932793	0.964755	0.070442	0.269805	0.604878	0.159294	0.696913	0.718861	0.0368969	0.71564	0.452065	0.536286	0.449172	0.0795033	0.30814	0.23513	0.304982	0.514361	0.344305	0.212177	0.275376	0.0456311	0.0832335	0.0741758	0.0170316	0.286923	0.117277	0.0386193	0.163796
CLCN1	0.0667464	0.071737	0.0693858	0.0744841	0.11806	0.0343876	0.0587276	0.115634	0.118719	0.0557288	0.0829694	0.0926217	0.0733766	0.064916	0.0329396	0.0768916	0.0755179	0.103367	0.0560606	0.0917173	0.0723923	0.0692229	0.931343	0.589698	0.378723	0.797574	0.227466	0.30897	0.948344	0.144299	0.578065	0.443371	0.483208	0.905861	0.740949	0.686456	0.79721	0.555169	0.662	0.710218	0.788564	0.919909	0.924953	0.956325	0.908588	0.581547	0.730872	0.911392	0.826883
DMD	0.929555	0.921675	0.899652	0.87969	0.906933	0.897837	0.842419	0.913235	0.929253	0.893519	0.912787	0.938931	0.911969	0.958917	0.889736	0.917565	0.956662	0.9157	0.915668	0.922986	0.888537	0.927234	0.439781	0.794274	0.866502	0.786991	0.882035	0.904145	0.64657	0.8762	0.867047	0.854545	0.83767	0.647709	0.860465	0.757773	0.829253	0.873723	0.827237	0.782272	0.770287	0.684109	0.610951	0.648179	0.577679	0.829404	0.728987	0.652217	0.72259
GFPT1	0.848806	0.90896	0.736341	0.804939	0.860901	0.792088	0.760516	0.719059	0.880637	0.889666	0.717696	0.87016	0.843224	0.837176	0.853301	0.866496	0.593339	0.837294	0.836926	0.702976	0.760379	0.77675	0.155377	0.604346	0.544345	0.588997	0.772955	0.832117	0.461801	0.831847	0.743594	0.665928	0.662647	0.492988	0.761524	0.632797	0.661148	0.716249	0.581525	0.526719	0.572804	0.295386	0.338281	0.489215	0.357791	0.607107	0.479029	0.293996	0.606933
GOLGA4	0.0382868	0.0462536	0.0334118	0.0624513	0.0584533	0.055515	0.0465611	0.047812	0.0659012	0.0453841	0.0537851	0.0346926	0.0545837	0.0471804	0.0393736	0.0448071	0.0435249	0.0385736	0.0490929	0.0676873	0.0574098	0.0541374	0.588255	0.244921	0.228186	0.364499	0.108726	0.0852616	0.444899	0.0729167	0.177448	0.157368	0.181123	0.373543	0.220723	0.264098	0.290943	0.15552	0.248906	0.270014	0.266854	0.463303	0.491727	0.39771	0.477155	0.211111	0.3898	0.545825	0.315238
INSR	0.314815	0.903209	0.538117	0.0821918	0.711225	0.672269	0.672241	0.990385	0.522099	0.518727	0.671554	0.70347	0.702703	0.593693	0.921739	0.748775	0.444444	1	0.69186	0.582317	0.692987	0.705556	0.00483092	0.155063	0.227532	0.0545977	0.345549	0.119741	0.0524017	0.33467	0.212062	0.0727554	0.208556	0.00280505	0.129187	0.0813559	0.0520034	0.0960938	0.145722	0.167747	0.130131	0.0699301	0.0213499	0.014038	0.00807754	0.155405	0.0227758	0.00382653	0.00170068
KIF13A	0.537594	0.459627	0.371981	0.408273	0.45539	0.378378	0.462264	0.560976	0.694175	0.623881	0.446483	0.491497	0.522782	0.503488	0.353868	0.566327	0.228774	0.474249	0.423729	0.37299	0.266756	0.428934	0.00176678	0.0425532	0.163202	0.0362319	0.176282	0.288934	0.00689655	0.291925	0.136784	0.205451	0.132678	0.0327422	0.0874036	0.0334572	0.0859599	0.140039	0.0652963	0.0621931	0.0902556	0.032538	0.00570704	0.0205198	0.0797168	0.0397351	0.0616302	0.00583333	0.0456989
MBNL1	0.0601454	0.0678917	0.0688907	0.0852232	0.0747892	0.0669048	0.0723047	0.0760559	0.0734741	0.0599529	0.0544472	0.0951252	0.0847342	0.0704185	0.0686605	0.0671993	0.0573798	0.0669571	0.0799471	0.0711752	0.0618978	0.0696148	0.703863	0.441692	0.299447	0.654896	0.196557	0.182906	0.816046	0.168424	0.314891	0.307707	0.393455	0.727433	0.454114	0.48647	0.560619	0.371957	0.447497	0.329176	0.528024	0.667743	0.752039	0.745868	0.776046	0.397552	0.630217	0.877433	0.545951
MBNL2	0.109821	0.113794	0.0845467	0.0958358	0.138086	0.0994871	0.125	0.228901	0.131281	0.120505	0.116802	0.152137	0.0930439	0.133087	0.0972832	0.109586	0.0929693	0.1036	0.10513	0.111878	0.109603	0.125321	0.784375	0.446061	0.404156	0.635555	0.286064	0.264975	0.730018	0.277367	0.366651	0.381177	0.423754	0.66447	0.447089	0.4912	0.5737	0.335527	0.421544	0.438778	0.511466	0.618477	0.685444	0.657231	0.657474	0.461073	0.591968	0.777535	0.55898
NFIX	0.147597	0.141062	0.139915	0.178309	0.149837	0.168467	0.130405	0.158463	0.154104	0.121696	0.169993	0.191414	0.152714	0.157205	0.135948	0.150242	0.203618	0.158791	0.15306	0.159588	0.137576	0.138106	0.811266	0.5421	0.412982	0.756631	0.332389	0.24545	0.886584	0.301275	0.476417	0.474006	0.509359	0.858958	0.570005	0.612092	0.680379	0.506673	0.606468	0.543371	0.681111	0.770028	0.795316	0.865769	0.8428	0.568962	0.719104	0.922382	0.695541
OPA1	0.447413	0.469892	0.385096	0.475103	0.435901	0.398902	0.417649	0.396057	0.396911	0.419049	0.4727	0.469835	0.438887	0.481904	0.478931	0.476896	0.380562	0.405068	0.481683	0.459066	0.401589	0.486597	0.133838	0.153168	0.184142	0.114388	0.203427	0.276435	0.0715379	0.277097	0.219543	0.248802	0.170335	0.110916	0.13177	0.138634	0.1283	0.245726	0.174143	0.166303	0.140868	0.072984	0.117717	0.0923059	0.0960894	0.19367	0.109963	0.07182	0.104923
RYR1	0.420292	0.285022	0.400044	0.410109	0.335118	0.272321	0.444848	0.685472	0.376494	0.545567	0.441712	0.485331	0.370683	0.294695	0.207934	0.433035	0.275096	0.307366	0.371149	0.362664	0.336982	0.397043	0.0439007	0.172331	0.145128	0.0506236	0.256416	0.350399	0.077513	0.259481	0.19132	0.174359	0.222571	0.048752	0.161664	0.195374	0.0898215	0.0643891	0.0717288	0.0702185	0.051332	0.0290851	0.0363428	0.076574	0.0503123	0.0817794	0.109835	0.0544838	0.0918489
SOS1	0.997696	0.980198	0.915709	0.878453	1	0.938802	0.964557	1	0.979915	0.992711	0.973244	0.934579	0.9825	0.974719	0.976431	0.925847	0.975806	0.990909	0.993878	0.99308	0.941176	0.927318	0	0.472973	0.516575	0.317771	0.742291	0.945255	0.142857	0.850427	0.744541	0.794118	0.487805	0.109375	0.386885	0.421739	0.40458	0.664987	0.424303	0.59176	0.403794	0.474696	0.237705	0.170347	0.242826	0.509804	0.310484	0.244898	0.215986
VPS39	0.85749	0.831074	0.682449	0.813161	0.824921	0.698377	0.805005	0.696466	0.778818	0.783936	0.830196	0.761439	0.881201	0.785097	0.815409	0.816283	0.706464	0.840476	0.832838	0.785056	0.753742	0.867898	0.138986	0.53077	0.485506	0.149159	0.701456	0.760835	0.105979	0.675335	0.487888	0.481903	0.277371	0.116741	0.447774	0.253064	0.328116	0.429991	0.348616	0.271757	0.335404	0.0571737	0.09043	0.0532759	0.0779614	0.333902	0.190346	0.0899507	0.191613
[truncated: 80 more columns]

## Sheet: Median + 95% CI
Supplemental Table 5: Median and 95% CI of Targeted RNAseq Ψ in Sample Groups
	AdCo Median Ψ	AdCo (95% CI)	DM1 Median Ψ	DM1 (95% CI)	DM2 Median Ψ	DM2 (95% CI)	CDM Median Ψ	CDM (95% CI)
ANK2	0.929341	(0.871, 0.942)	0.73289	(0.676, 0.795)	0.686427	(0.589, 0.943)	0.765793	(0.386, 0.935)
ATP2A1	0.995928	(0.995, 0.997)	0.650402	(0.435, 0.769)	0.477707	(0.384, 0.943)	0.776507	(0.015, 0.935)
BEST3	0.800157	(0.739, 0.841)	0.270969	(0.194, 0.347)	0.442626	(0.348, 0.943)	0.406974	(0.049, 0.935)
BIN1	0.987815	(0.986, 0.989)	0.905027	(0.882, 0.929)	0.942592	(0.929, 0.943)	0.900868	(0.525, 0.935)
CACNA1S	0.944751	(0.933, 0.954)	0.546408	(0.498, 0.639)	0.552016	(0.512, 0.943)	0.67589	(0.174, 0.935)
CAMK2B	0.614877	(0.582, 0.664)	0.0956542	(0.068, 0.127)	0.125202	(0.092, 0.943)	0.160318	(0.025, 0.935)
CAPZB	0.807839	(0.773, 0.827)	0.454395	(0.387, 0.544)	0.55127	(0.491, 0.943)	0.491254	(0.045, 0.935)
CCPG1	0.3368	(0.262, 0.377)	0.0483068	(0.032, 0.057)	0.0648788	(0.05, 0.943)	0.0538604	(0.008, 0.935)
CLASP1	0.915728	(0.897, 0.942)	0.30814	(0.228, 0.409)	0.521503	(0.472, 0.943)	0.437342	(0.037, 0.935)
CLCN1	0.0728845	(0.065, 0.092)	0.645631	(0.573, 0.754)	0.466851	(0.137, 0.943)	0.48421	(0.144, 0.935)
DMD	0.914452	(0.898, 0.927)	0.809317	(0.782, 0.837)	0.901149	(0.896, 0.943)	0.830388	(0.44, 0.935)
GFPT1	0.837051	(0.76, 0.861)	0.603069	(0.543, 0.63)	0.670424	(0.64, 0.943)	0.596672	(0.155, 0.935)
GOLGA4	0.0474962	(0.044, 0.056)	0.239904	(0.177, 0.273)	0.126024	(0.072, 0.943)	0.236554	(0.073, 0.935)
INSR	0.682065	(0.538, 0.711)	0.101721	(0.073, 0.13)	0.177407	(0.127, 0.943)	0.137402	(0.005, 0.935)
KIF13A	0.457509	(0.378, 0.523)	0.0797168	(0.046, 0.109)	0.0825422	(0.074, 0.943)	0.102877	(0.002, 0.935)
MBNL1	0.0692528	(0.067, 0.075)	0.454114	(0.381, 0.52)	0.333294	(0.115, 0.943)	0.37057	(0.168, 0.935)
MBNL2	0.11085	(0.099, 0.125)	0.461255	(0.424, 0.529)	0.26742	(0.153, 0.943)	0.425109	(0.265, 0.935)
NFIX	0.152887	(0.14, 0.16)	0.570005	(0.517, 0.68)	0.434836	(0.246, 0.943)	0.477541	(0.245, 0.935)
OPA1	0.44315	(0.402, 0.475)	0.157087	(0.133, 0.18)	0.179493	(0.165, 0.943)	0.168655	(0.072, 0.935)
RYR1	0.373822	(0.307, 0.433)	0.117538	(0.092, 0.145)	0.0925826	(0.066, 0.943)	0.158729	(0.044, 0.935)
SOS1	0.976119	(0.939, 0.993)	0.455782	(0.405, 0.556)	0.63759	(0.484, 0.943)	0.494774	(0, 0.935)
VPS39	0.809083	(0.761, 0.831)	0.333902	(0.263, 0.43)	0.502754	(0.459, 0.943)	0.508138	(0.106, 0.935)

## Sheet: Targeted RNAseq Counts
Supplemental Table 5: Targeted RNAseq Splicing Index Reference Counts
Geneid	AdCo-001	AdCo-002	AdCo-004	AdCo-005	AdCo-006	AdCo-007	AdCo-008	AdCo-009	AdCo-010	AdCo-011	AdCo-012	AdCo-015	AdCo-016	AdCo-017	AdCo-018	AdCo-019	AdCo-020	AdCo-021	AdCo-022	AdCo-023	AdCo-024	AdCo-025	CDM-001	CDM-007	CDM-018	CDM-021	CDM-032	CDM-033	CDM-034	CDM-036	DM1-001	DM1-002	DM1-004	DM1-005	DM1-006	DM1-007	DM1-009	DM1-010	DM1-011	DM1-012	DM1-013	DM1-014	DM1-015	DM1-016	DM1-017	DM1-018	DM1-019	DM1-020	DM1-021
ANK2_NEG_REV	68	348	224	144	293	548	227	78	291	381	540	126	233	206	118	211	703	144	50	344	457	432	5328	1255	816	2846	1146	220	3440	413	917	859	935	1718	857	975	1595	762	1388	985	1635	3097	1845	2006	3326	1144	1676	4044	1552
ANK2_POS	3128	5002	3176	2334	4513	3568	2511	956	2851	4299	2840	1348	3497	3094	2798	3616	2387	2730	1398	2320	2631	2850	3350	3495	3180	4636	4588	3190	2596	5191	4655	4911	4399	3166	3417	3531	4625	4980	5546	3177	4793	2325	1177	2894	1956	4774	2732	1724	5110
ATP2A1_NEG_REV	857	701	917	918	1712	1126	812	1813	1685	2286	1128	769	952	822	697	975	645	697	1148	2385	1127	910	351162	60214	20354	206288	22993	3518	197631	8616	23097	36619	48852	58262	46726	17125	79227	72081	191218	72777	88027	180638	210562	168956	366594	130188	84136	227771	176413
ATP2A1_POS	281939	238262	315780	265203	122752	263898	187496	402655	196089	325854	230010	218993	261105	184707	178381	287388	271366	224613	293626	148873	205144	195054	5652	116173	172370	9049	244726	175054	3027	247843	119862	188437	231401	2510	100679	123264	96168	97588	70430	55987	52037	5822	15437	13971	9825	44482	74540	3270	90507
BEST3_NEG_REV	813	685	258	561	1466	2313	896	332	1676	2234	1189	554	280	1600	780	468	328	734	196	542	1250	1122	10074	5508	2668	7301	3470	1191	12493	1532	1541	2301	5103	13595	8279	11889	8261	4481	8901	6167	13251	16678	14063	6512	11873	7183	14653	37959	14738
BEST3_POS	1076	1307	818	607	2002	4314	2252	522	4871	5079	1960	1118	934	2123	1646	2082	726	822	1394	1174	2172	3529	266	1158	1374	534	2620	1936	378	1198	1400	1442	1127	1604	2157	2981	1005	1872	2003	1575	1369	354	630	679	1248	1089	1549	587	1551
BEST3_POSPLUS	997	1232	806	574	2156	4851	2196	420	4001	5335	1683	906	756	1835	1510	1812	664	780	1266	1038	1948	3075	250	1298	1354	575	2832	1939	425	1340	1433	1651	1206	1747	2438	3326	1064	1987	2156	1482	1560	368	739	675	1255	1304	1656	630	1813
BIN1_NEG_REV	1558	1808	1990	1210	1276	1593	1156	1511	2454	1422	1625	1644	1344	1571	1612	1116	3030	1224	1404	2174	1484	1726	37749	9644	4139	10377	2966	1438	22829	1218	3660	5958	3037	16638	5885	5566	8855	4907	12107	14150	15198	46815	49786	23505	23914	8911	12179	42235	15437
BIN1_POS	136322	158462	163300	116082	86472	111923	86956	121027	161686	145902	115955	136134	136936	110601	138818	96538	134860	104294	105330	152310	117664	146160	41675	55272	79135	47653	121296	87190	34873	66996	51118	68950	76987	75892	77205	69568	73921	102451	105303	160604	123682	79181	88932	127009	125816	120461	75027	47425	95097
CACNA1S_NEG_REV	1311	1508	1479	1724	3067	3080	1001	1563	3975	2630	2726	1756	1839	2318	2293	2480	2578	1491	2168	2274	2966	2391	13521	14224	6662	23860	3999	2510	28078	3600	11182	11664	13213	33175	12275	15658	18244	12238	23074	17691	31382	37720	18608	29109	21201	23956	19491	54188	23328
CACNA1S_POS	36025	31441	27956	36003	43083	39678	27965	28167	41045	41518	37442	39440	31098	40087	29417	50010	35983	37105	34771	36870	33633	52361	2855	23591	17824	15011	29528	27072	7422	32031	24593	25798	29954	13265	21208	18307	17917	28487	22846	20177	24178	7892	6193	9926	6664	28858	11003	13441	23222
CAMK2B_NEGA_REV	2681	3476	3647	2996	5491	2808	1583	1917	5022	3678	3870	5292	3688	3653	4425	2764	3546	3670	3581	8978	4666	3640	6669	10595	9772	13849	5761	3417	15261	4079	8028	9259	6439	14349	8601	8366	12224	12169	14573	15552	18509	19644	21995	17913	20978	13643	12988	23586	14485
CAMK2B_NEGB_REV	131	96	26	145	119	127	80	121	156	126	119	160	188	120	92	89	102	109	67	180	154	127	1251	398	431	510	464	104	905	148	384	423	385	1212	569	594	793	805	1834	740	1107	1183	1524	2478	2847	705	865	1327	926
CAMK2B_POS	8668	6758	6001	6213	5018	4011	3705	6624	7252	6714	6941	7690	6048	7165	3633	5835	5526	5669	5082	6654	5786	8495	220	1483	2579	711	3533	3473	412	3757	1666	1452	1716	505	930	1048	1153	1616	1505	1106	1070	577	727	269	603	1744	635	837	739
CAPZB_NEGA_REV	2187	1986	3546	2464	2567	4399	2773	2125	3229	3293	3498	2994	3231	2686	3101	2747	10771	3031	2123	3348	3531	3475	13477	8649	7038	16538	4296	2793	15702	3075	5084	5822	5249	16193	7186	7489	7917	5237	10485	10380	9114	25404	27159	15085	17564	7540	9879	22769	8627
CAPZB_NEGB_REV	20	60	76	26	38	50	28	24	46	40	78	32	48	83	58	54	100	50	38	72	28	54	88	72	30	82	40	30	104	34	24	62	60	140	86	108	46	44	50	50	62	128	220	122	94	52	84	58	44
CAPZB_POS	11423	12404	11506	10138	11315	10345	8525	9361	14629	12247	12152	15334	13133	14411	15057	12211	14165	14611	12101	13216	11829	14095	941	6409	8956	4318	8228	9747	746	9955	8488	10590	7993	4531	5890	6327	6501	10937	9035	9542	10106	2018	3941	3279	2598	12304	4431	379	5933
CCPG1_NEGA_FWD	6307	6317	7071	4247	10387	11223	9164	6875	12035	9538	14341	11052	9246	10317	11495	8784	18388	8207	9086	11645	12263	11439	2930	20170	12514	17990	11726	7318	15810	6844	17353	16330	15575	29010	13030	13271	20173	21366	28099	30056	22747	30899	14632	29464	22694	33759	20868	41900	30021
CCPG1_NEGB_FWD	90	51	72	14	86	92	66	190	214	136	264	144	128	166	246	132	210	258	144	198	54	140	36	110	115	72	160	104	60	56	164	185	292	266	136	97	146	219	286	301	231	373	132	272	144	340	206	258	254
CCPG1_POSA	4547	3024	3464	2697	2570	5470	5972	1253	3185	5728	5192	6152	5504	6283	5689	4502	6413	3655	5304	3427	4083	5750	30	862	830	186	2404	2002	96	2414	988	1616	1791	528	728	658	628	1215	932	840	588	132	18	348	84	1616	466	534	795
CCPG1_POSB	92	152	257	80	97	89	166	38	138	100	187	168	172	198	124	108	205	108	308	186	214	263	2	66	33	30	48	132	24	58	75	75	62	62	60	54	49	66	35	67	44	52	34	46	24	47	72	52	52
CLASP1_NEGA_REV	94	117	62	142	344	236	194	22	456	281	152	6	74	180	72	196	106	170	54	64	116	134	664	2214	162	4843	1133	309	2010	238	2760	1824	2408	4941	2605	3274	2722	2176	4494	1234	5188	2913	1516	2323	1578	2146	3057	2773	5088
CLASP1_NEGC_REV	0	0	0	0	2	5	6	0	2	8	4	0	2	1	0	4	2	0	2	0	0	0	9	35	0	60	6	7	26	2	52	29	52	26	13	18	40	22	88	47	109	36	15	36	38	46	29	40	58
CLASP1_POSA	10	22	2	10	18	29	4	2	4	0	4	2	8	0	6	8	0	2	4	2	4	32	40	33	10	62	6	3	31	14	27	12	16	99	46	22	36	72	114	5	36	14	80	2	1	2	30	46	43
CLASP1_POSB	986	1861	930	634	3728	2306	1742	444	2420	3019	1224	408	1168	887	1620	2040	500	1916	1668	696	1606	3636	11	798	238	867	2613	805	47	590	2293	2131	1990	330	1120	990	1176	2256	2292	340	1977	127	59	187	27	880	380	67	965
CLCN1_NEGA_REV	3047	3956	3041	2711	4670	6240	4366	1506	4422	5613	2601	2902	2295	3161	3366	3352	3958	3516	2837	3349	5835	5515	152	1263	1149	371	2601	1361	50	1389	991	1037	1267	48	320	575	249	734	578	252	352	135	58	32	129	876	303	102	205
CLCN1_NEGB_REV	854	1634	929	967	1239	1454	1404	406	1331	1656	759	566	559	1290	891	1162	951	1437	901	840	1315	1719	170	338	311	163	673	303	28	307	317	231	241	58	95	138	129	290	267	94	125	112	22	26	152	217	98	108	126
CLCN1_POS	144	193	137	177	453	171	211	132	402	219	187	184	116	160	91	178	217	322	140	230	270	281	2302	1225	465	1130	496	408	746	164	987	558	810	568	605	851	736	675	989	412	998	1489	502	720	1568	782	589	1192	817
CLCN1_POSPLUS	135	239	159	119	338	103	149	118	373	210	117	170	110	149	54	198	184	249	82	193	288	257	2066	1076	425	974	468	336	686	122	805	452	600	452	582	710	750	603	666	436	781	1348	484	550	1225	737	500	968	764
DMD_NEG_REV	225	245	288	186	392	274	370	177	252	345	281	128	203	170	318	260	121	378	183	195	352	272	614	618	271	691	436	222	979	361	443	464	524	892	300	483	530	346	614	732	1087	1630	1350	1275	859	550	690	1757	1174
DMD_POS	2969	2883	2582	1360	3820	2408	1978	1863	3310	2895	2941	1968	2103	3968	2566	2894	2671	4106	1987	2337	2806	3466	482	2386	1759	2553	3260	2094	1791	2555	2889	2726	2704	1640	1850	1511	2574	2394	2940	2630	3645	3530	2120	2349	1175	2674	1856	3295	3058
GFPT1_NEG_FWD	785	630	859	545	883	1603	1207	1194	1080	741	1975	664	745	904	671	624	2784	1027	923	1617	1570	1448	1995	2294	3247	4221	1721	644	4579	792	1401	2110	2406	4483	1014	2555	2988	2354	4512	4942	6079	11178	4235	4357	1558	3881	3950	8842	5216
GFPT1_POS	4407	6290	2399	2249	5465	6107	3833	3056	7968	5975	5021	4450	4007	4648	3903	4050	4062	5285	4737	3827	4982	5038	367	3504	3879	6049	5859	3192	3929	3918	4063	4206	4726	4359	3238	4403	5830	5942	6270	5500	8151	4686	2165	4173	868	5997	3632	3682	8054
GOLGA4_NEG_REV	20321	19424	16432	9623	31265	31032	22402	12925	28150	29574	29098	23957	26050	25446	30302	17033	26722	16500	19079	21680	31573	24530	2426	13753	13144	8911	17813	21189	5964	16198	19557	25193	19070	9353	17328	16652	10365	21693	21971	22358	14616	8702	15236	14573	10917	22294	10050	6571	16222
GOLGA4_POS	809	942	568	641	1941	1824	1094	649	1986	1406	1654	861	1504	1260	1242	799	1216	662	985	1574	1923	1404	3466	4461	3886	5111	2173	1975	4780	1274	4219	4705	4218	5577	4908	5976	4253	3995	7281	8270	5320	7512	14740	9623	9963	5966	6420	7897	7468
INSR_NEG_FWD	296	187	206	134	1348	780	196	2	173	257	448	376	66	889	18	410	270	0	424	137	1112	159	1648	2937	1083	658	3661	544	868	1493	405	599	2072	1422	364	542	2224	3471	3195	2312	4111	798	1421	2388	3684	3000	2746	3124	587
INSR_POS	136	1745	240	12	3320	1600	402	206	189	277	916	892	156	1299	212	1222	216	100	952	191	2510	381	8	539	319	38	1933	74	48	751	109	47	546	4	54	48	122	369	545	466	615	60	31	34	30	552	64	12	1
KIF13A_NEG_REV	369	348	260	329	293	230	171	144	189	252	362	299	398	427	451	255	654	245	340	390	547	450	3390	810	805	798	771	347	1728	456	934	758	706	1418	710	1040	1276	872	1546	1146	1139	1784	3136	1432	4029	1740	944	2386	1420
KIF13A_POS	429	296	154	227	245	140	147	184	429	418	292	289	436	433	247	333	194	221	250	232	199	338	6	36	157	30	165	141	12	188	148	196	108	48	68	36	120	142	108	76	113	60	18	30	349	72	62	14	68
MBNL1_NEGA_FWD	19186	18100	14970	10112	17851	20236	16077	13408	20419	22915	19233	9293	13668	20313	15464	17846	10017	19480	18478	16402	16975	21023	292	8663	6036	6358	17656	11500	1653	13946	12642	13876	12868	8109	8731	8140	10786	14668	13424	14837	15557	5412	1695	4617	1900	16785	6688	1945	10201
MBNL1_NEGB_FWD	19296	17486	14549	9967	17783	20285	15842	12852	20346	23959	18703	9336	13505	19965	15246	17467	9791	19275	17628	15961	16366	20334	256	8823	5891	6276	17270	11204	1527	14242	12462	13878	13597	8312	8574	8074	10712	14658	14255	15024	15993	5446	1598	5094	1829	17489	6939	2080	10154
MBNL1_NEGC_FWD	5556	3730	3787	2513	4032	5568	5693	2592	3695	7530	4748	1412	3379	4664	3857	4362	2306	3821	4491	2964	4946	5490	4	809	910	225	1873	1405	82	1237	1355	1763	1381	300	619	567	674	1498	1550	2796	1479	632	51	249	52	1419	365	66	609
MBNL1_NEGD_FWD	343	194	122	187	354	254	316	197	267	416	274	135	178	363	204	278	152	395	339	160	370	299	0	60	9	86	232	135	12	125	18	78	140	111	22	41	24	197	70	146	81	74	0	70	0	102	31	7	280
MBNL1_NEGE_FWD	76	209	64	52	136	155	191	46	115	216	76	57	87	53	76	94	125	74	91	126	96	192	0	39	68	73	27	58	7	104	97	139	74	53	101	68	56	145	82	58	85	372	0	57	256	88	48	45	40
MBNL1_POS	1331	1348	1160	955	1535	1331	1391	1125	1592	1492	1146	968	1217	1574	1164	1382	600	1443	1703	1263	1254	1740	594	6621	2530	11267	3327	2503	6707	2288	5549	5923	7195	19652	6877	7292	12151	7940	9168	6934	14002	9591	4584	11582	5717	9608	10490	11096	9107
MBNL1_POSPLUS	1514	1545	1318	1172	1711	2003	1580	1270	1964	2018	1332	1159	1636	1862	1405	1503	763	1646	1862	1466	1303	1802	718	7931	2990	13437	5739	2937	7848	3718	6665	7293	11007	25411	8136	8708	16241	10518	14629	9191	23135	14397	5558	18023	8272	14071	13491	18563	16485
MBNL2_NEGA_REV	20086	27886	21038	12462	40540	49094	27870	15195	44309	39255	49687	16763	30578	26938	37014	31135	18304	33015	29288	30858	33390	39521	483	16584	8503	10071	20394	17513	4972	15031	24239	21642	19035	17949	20175	15939	14612	30166	37630	29740	30282	16077	4020	13292	3253	26670	13727	9980	20038
MBNL2_NEGB_REV	0	10	87	1	32	65	18	45	20	25	30	23	10	23	1	1	67	3	19	6	7	18	0	12	14	11	46	10	7	7	74	23	3	20	14	19	28	25	9	7	12	21	34	4	1	50	9	10	24
MBNL2_POSA	2478	3574	1951	1321	6477	5416	3952	4521	6686	5381	6552	3010	3132	4125	3988	3831	1883	3810	3437	3877	4109	5648	1757	13358	5768	17559	8166	6310	13449	5764	14066	13342	13996	35550	16319	15401	19679	15229	27406	23249	31712	26091	8834	25492	6245	22860	19926	34910	25407
MBNL2_POSB	0	8	0	0	23	15	32	3	13	1	23	2	6	14	1	1	0	6	6	11	2	17	0	6	9	23	24	7	14	8	9	3	4	35	6	5	23	16	23	8	4	5	0	2	1	0	2	6	21
NFIX_NEG_REV	9044	7179	6098	6940	5203	6930	7602	8035	7564	10234	9316	8626	8866	10481	7379	8071	9950	8402	7044	9458	9378	10522	1357	1936	3717	1303	5421	2985	514	3836	2753	2671	2359	910	1683	1142	1857	3992	2872	4422	2296	2130	1818	578	1954	3744	1241	498	1789
NFIX_POS	1566	1179	992	1506	917	1404	1140	1513	1378	1418	1908	2042	1598	1955	1161	1427	2544	1586	1273	1796	1496	1686	5833	2292	2615	4051	2699	971	4018	1654	2505	2407	2449	5542	2231	1802	3953	4100	4426	5262	4904	7132	7064	3728	10476	4942	3177	5918	4087
OPA1_NEGA_REV	2904	2792	3124	1562	3693	3189	2758	1958	5056	3890	3375	2385	3857	3422	3270	3663	1911	3184	2447	3167	3044	3602	311	4325	2975	5362	3225	3771	2204	2187	4694	5076	3464	4841	4936	5736	4866	7323	7326	4288	6385	5251	2203	7243	1476	6829	4702	4478	6058
OPA1_NEGB_REV	364	166	28	230	276	533	205	64	449	215	430	58	339	214	44	186	205	150	128	401	270	305	32	192	153	104	76	239	223	54	226	253	155	225	98	92	87	443	480	294	342	198	8	496	142	228	122	265	306
OPA1_POS	5	4	12	23	10	4	6	0	20	4	12	10	3	2	4	10	4	4	6	9	2	7	0	22	4	4	4	8	7	6	9	13	12	21	22	18	2	20	5	4	4	10	0	8	4	5	8	6	10
OPA1_POSPLUS	2641	2618	1962	1599	3057	2466	2119	1326	3603	2957	3399	2155	3279	3380	3042	3499	1296	2266	2387	3019	2222	3696	53	795	702	702	839	1524	180	853	1375	1752	731	611	742	920	727	2510	1641	910	1099	419	295	779	168	1690	588	361	736
RYR1_NEG_REV	9673	9146	8115	10795	12420	12388	11908	4109	11061	7739	11101	7017	10497	12206	9424	8348	12493	8989	8941	7982	12055	14600	39659	12031	13336	10352	13386	10595	12389	11755	10136	13131	10912	14634	11730	11305	14379	17582	14132	14380	15598	14688	34497	12819	32542	12901	14337	18135	13704
RYR1_POS	7013	3646	5411	7505	6260	4636	9542	8955	6679	9291	8783	6617	6183	5100	2474	6376	4741	3989	5277	4542	6127	9614	1821	2505	2264	552	4616	5715	1041	4119	2398	2773	3124	750	2262	2745	1419	1210	1092	1086	844	440	1301	1063	1724	1149	1769	1045	1386
SOS1_NEG_FWD	1	12	44	44	0	47	28	0	19	5	16	28	7	18	14	35	18	3	3	4	34	58	54	234	175	453	234	30	300	70	117	105	294	228	374	266	468	266	578	218	440	519	372	526	686	450	342	518	922
SOS1_POS	433	594	478	318	628	721	762	222	927	681	582	400	393	694	580	437	726	327	487	574	544	740	0	210	187	211	674	518	50	398	341	405	280	28	236	194	318	528	426	316	298	469	116	108	220	468	154	168	254
VPS39_NEG_FWD	1526	1869	3159	1448	2650	4534	2026	1460	4252	3540	2544	2388	1116	2734	1737	1803	2879	1623	1688	2333	3060	2325	1970	6359	4437	14061	3650	2671	8613	3296	7780	6699	9465	14277	5879	8533	9358	9290	11480	10711	11342	14825	4315	13843	3347	12107	8286	13294	12087
VPS39_POS	9182	9195	6789	6302	12486	10498	8364	3350	14972	12844	12438	7622	8278	9988	7673	8011	6929	8551	8410	8521	9366	15275	318	7193	4187	2465	8576	8497	1021	6856	7412	6231	3633	1887	4767	2891	4570	7008	6144	3997	5724	899	429	779	283	6069	1948	1314	2865
[truncated: 80 more columns]

## Sheet: SI Normalized Ψ 
Supplemental Table 5: Normalized Targeted RNAseq Ψ of 22 Splice Index Events
SI Splice Event	AdCo-001	AdCo-002	AdCo-004	AdCo-005	AdCo-006	AdCo-007	AdCo-008	AdCo-009	AdCo-010	AdCo-011	AdCo-012	AdCo-015	AdCo-016	AdCo-017	AdCo-018	AdCo-019	AdCo-020	AdCo-021	AdCo-022	AdCo-023	AdCo-024	AdCo-025	CDM-001	CDM-007	CDM-018	CDM-021	CDM-032	CDM-033	CDM-034	CDM-036	DM1-001	DM1-002	DM1-004	DM1-005	DM1-006	DM1-007	DM1-009	DM1-010	DM1-011	DM1-012	DM1-013	DM1-014	DM1-015	DM1-016	DM1-017	DM1-018	DM1-019	DM1-020	DM1-021
ANK2	-0.0915147	-0.0104002	-0.00885163	-0.0232527	-0.0179636	0.115788	0.0226987	0.00885163	0.0406913	0.0199246	0.165128	0.0274697	-0.0151819	-0.0152602	-0.0559523	-0.0287693	0.290672	-0.0380912	-0.0669529	0.108357	0.143314	0.112986	1.00685	0.358689	0.247485	0.573972	0.239436	-0.0113835	0.925216	0.00563107	0.174041	0.144947	0.193903	0.520936	0.240648	0.270046	0.344271	0.114986	0.240015	0.307642	0.340426	0.927583	1.00047	0.62773	1.03598	0.227294	0.573672	1.16835	0.300781
ATP2A1	-0.00106023	-0.00115896	-0.00119765	-0.00063344	0.00986101	0.00018033	0.000244905	0.000418377	0.00452983	0.00294805	0.000823443	-0.000582848	-0.000446841	0.000365569	-0.000182722	-0.000703099	-0.00173155	-0.000996014	-0.000180329	0.0119107	0.00141763	0.000582614	0.998065	0.34349	0.103403	0.971403	0.0833139	0.0159158	0.998834	0.030066	0.160381	0.161549	0.173365	0.972136	0.318659	0.120074	0.455845	0.428479	0.74008	0.571417	0.635858	0.982399	0.944637	0.93642	0.987616	0.754862	0.535817	0.999783	0.668897
BEST3	0.111307	0.0171671	-0.0853284	0.166156	0.0827043	0.00227425	-0.0437535	0.0826064	-0.0556808	-0.031565	0.0628517	0.0204662	-0.0784704	0.119695	-0.00227425	-0.125845	-0.0121335	0.155508	-0.178415	-0.00413172	0.0447769	-0.0742662	1.02172	0.66866	0.400565	0.908676	0.257097	0.0479342	1.00586	0.240082	0.207308	0.308302	0.661377	0.8191	0.602669	0.616683	0.81564	0.458828	0.654974	0.637346	0.841834	1.03156	0.967354	0.853926	0.851239	0.748192	0.843948	1.04574	0.835294
BIN1	-0.00252574	-0.00257913	-0.000415627	-0.00533121	0.00672165	0.00527155	0.0026656	0.00041563	0.00788832	-0.00722504	0.00466432	-0.000721425	-0.00703331	0.00519173	-0.00201416	-0.00215943	0.0279219	-0.00166934	0.00276409	0.00538391	0.000769982	-0.00146615	1.32095	0.389	0.107017	0.475314	0.0333269	0.0115236	1.09376	0.0161743	0.155827	0.192116	0.073495	0.47814	0.16727	0.176552	0.270381	0.0956176	0.259375	0.196205	0.277389	1.02508	0.988974	0.410689	0.420813	0.161714	0.363604	1.30889	0.363606
CACNA1S	-0.0276266	-0.0130085	-0.00686351	-0.0131058	0.0153789	0.0230297	-0.0283893	-0.00367091	0.0453406	0.00593245	0.0173105	-0.0173198	0.000803002	-0.000803002	0.0234115	-0.0109786	0.0159249	-0.0228006	0.00472367	0.00390295	0.0353882	-0.0158871	1.05706	0.440294	0.297499	0.766405	0.0878513	0.0406136	1.0094	0.0628228	0.353055	0.351396	0.344172	0.904349	0.4272	0.556724	0.616433	0.336506	0.613635	0.565191	0.699181	1.05886	0.953647	0.947367	0.968128	0.546554	0.801186	1.02357	0.611791
CAMK2B	-0.234618	-0.0658351	-0.00911425	-0.0825672	0.238891	0.0626357	-0.126073	-0.250798	0.0526392	-0.0392614	-0.0337496	0.0497609	0.00911425	-0.0672489	0.283048	-0.0949666	0.0209597	0.0248651	0.0548094	0.324803	0.116052	-0.130408	0.983912	0.830193	0.69144	0.950182	0.423149	0.198019	0.987552	0.24154	0.752461	0.810873	0.692831	0.976538	0.875031	0.85388	0.892957	0.843763	0.888517	0.922748	0.942573	0.984029	0.978963	1.00736	0.987833	0.847753	0.955789	0.974744	0.952561
CAPZB	-0.042179	-0.0705375	0.0659255	0.00700231	-0.0070023	0.15144	0.076922	-0.00760711	-0.0128898	0.0303626	0.0491056	-0.0381442	0.0106457	-0.0432202	-0.0261425	-0.00777888	0.337634	-0.0251277	-0.0566867	0.0187156	0.054572	0.011267	1.03635	0.535971	0.347222	0.839171	0.213349	0.0452239	1.06397	0.063915	0.256012	0.230165	0.288672	0.823911	0.502627	0.493009	0.499892	0.186167	0.482853	0.460406	0.395758	1.02466	0.951316	0.879414	0.947929	0.264222	0.69744	1.10405	0.560154
CCPG1	-0.253104	0.0121938	-0.01729	-0.175011	0.405418	0.0222898	-0.189639	0.552243	0.373829	-0.118603	0.204886	-0.0727433	-0.122212	-0.13706	0.0171162	-0.0121938	0.225221	0.0880421	-0.12516	0.312138	0.236778	-0.0151565	0.987936	0.887716	0.826504	0.984471	0.502216	0.34378	0.997536	0.221247	0.846957	0.738904	0.703492	0.960426	0.849201	0.867083	0.922592	0.850562	0.92047	0.932387	0.939181	1.00255	1.00964	0.980657	1.00601	0.879402	0.94486	0.97874	0.937826
CLASP1	0.00223236	-0.0292616	-0.0248628	0.109439	0.000321161	0.0105404	0.0210075	-0.0423088	0.0847509	0.00351016	0.0322953	-0.0793058	-0.0267604	0.0967385	-0.047538	0.00533132	0.105999	-0.00324123	-0.0588867	-0.00032116	-0.0193753	-0.0556654	0.959725	0.733371	0.352934	0.858844	0.248439	0.223519	0.997811	0.227177	0.526435	0.430812	0.529721	0.949437	0.689846	0.77274	0.693431	0.455705	0.648785	0.798801	0.727045	0.987895	0.945201	0.955485	1.02037	0.713936	0.906549	0.995856	0.853732
CLCN1	-0.00710202	-0.00132772	-0.00404807	0.0018509	0.0522698	-0.0445427	-0.0163802	0.0494628	0.0530331	-0.0198499	0.0116688	0.0228368	0.000569442	-0.00921993	-0.0462181	0.00463645	0.00304699	0.0352698	-0.019466	0.0217904	-0.000569441	-0.00423666	0.993276	0.597976	0.35387	0.838499	0.178858	0.273162	1.01295	0.0826295	0.584516	0.42867	0.474763	0.963793	0.772981	0.70993	0.838078	0.558026	0.681634	0.737424	0.828074	0.980046	0.985882	1.02218	0.966947	0.588546	0.761322	0.970192	0.872411
DMD	-0.0447069	-0.0213814	0.0438086	0.102896	0.0222568	0.0491785	0.213217	0.00360071	-0.0438125	0.0619625	0.0049274	-0.0724596	0.00734961	-0.131618	0.0731573	-0.00921523	-0.124942	-0.00369562	-0.00360071	-0.0252608	0.0767077	-0.037835	1.40503	0.355726	0.14193	0.377283	0.0959548	0.0305078	0.79293	0.113225	0.140319	0.177323	0.227273	0.789559	0.159801	0.463769	0.25219	0.120558	0.258156	0.391251	0.426727	0.681817	0.898364	0.788169	0.996848	0.25174	0.548978	0.776216	0.567912
GFPT1	-0.0226081	-0.1383	0.193691	0.0617592	-0.0458704	0.086475	0.147197	0.22693	-0.0838271	-0.101194	0.229551	-0.0636785	-0.0118725	-0.000240406	-0.031254	-0.05663	0.468722	-0.000467833	0.000240406	0.257862	0.147461	0.115975	1.31104	0.447553	0.562952	0.477073	0.123273	0.00948941	0.721706	0.010008	0.179741	0.329115	0.335425	0.661724	0.145258	0.392835	0.338309	0.232334	0.491445	0.596851	0.508217	1.04177	0.959267	0.668982	0.921745	0.442244	0.688571	1.04444	0.442578
GOLGA4	-0.0197693	-0.00266751	-0.0302343	0.0321033	0.023521	0.0172135	-0.0020073	0.000677893	0.0395091	-0.00453389	0.0135001	-0.0274849	0.0152144	-0.000677896	-0.0174364	-0.00577257	-0.00852487	-0.0191537	0.00342755	0.0433431	0.0212811	0.0142564	1.16082	0.423802	0.387876	0.680492	0.131439	0.0810689	0.853084	0.0545687	0.27896	0.235857	0.28685	0.699907	0.371857	0.464966	0.522593	0.231889	0.432356	0.477668	0.470883	0.89259	0.953605	0.751786	0.922325	0.351223	0.734804	1.06974	0.574748
INSR	0.541389	-0.326004	0.212204	0.884314	-0.0429878	0.0144406	0.0144821	-0.454516	0.235816	0.240788	0.0154942	-0.0315551	-0.0304239	0.130275	-0.353321	-0.0983416	0.350293	-0.468691	-0.0144406	0.147045	-0.0161018	-0.0346295	0.998357	0.776889	0.670058	0.924993	0.496081	0.82896	0.92823	0.512118	0.692863	0.898225	0.698032	1.00134	0.815036	0.885547	0.928817	0.86382	0.79066	0.758192	0.813644	0.90239	0.974006	0.984785	0.993571	0.776385	0.971904	0.999838	1.00297
KIF13A	-0.178066	-0.0047104	0.190169	0.109473	0.0047104	0.175944	-0.0105733	-0.230055	-0.526218	-0.369922	0.0245151	-0.0755706	-0.145132	-0.102234	0.230441	-0.241952	0.508585	-0.037221	0.0751087	0.187924	0.424132	0.0635351	1.01333	0.922639	0.654382	0.936694	0.625298	0.374819	1.00192	0.368169	0.713121	0.560442	0.722249	0.944454	0.822916	0.942864	0.826126	0.705882	0.872071	0.87897	0.816575	0.944908	1.00457	0.971629	0.840007	0.928905	0.880222	1.00428	0.915645
MBNL1	-0.0126737	-0.00189408	-0.000503783	0.0222243	0.00770444	-0.0032674	0.00424705	0.00946718	0.0058744	-0.0129417	-0.0206033	0.0360039	0.0215438	0.00162222	-0.000824233	-0.00285759	-0.0165223	-0.00319459	0.0148821	0.00267527	-0.010235	0.000503783	0.883118	0.518284	0.320336	0.814977	0.177156	0.158159	1.03923	0.138006	0.341829	0.331831	0.451157	0.915918	0.535569	0.580596	0.683782	0.421241	0.526362	0.361707	0.638423	0.832854	0.95016	0.941573	0.983567	0.456859	0.780633	1.12466	0.66337
MBNL2	-0.00167811	0.00480239	-0.0429058	-0.024491	0.0444288	-0.0185349	0.0230822	0.192567	0.0333276	0.0157501	0.00970894	0.0673477	-0.029045	0.0362735	-0.0221299	-0.00206152	-0.0291668	-0.0118259	-0.00933044	0.00167811	-0.00203318	0.0236054	1.09866	0.546802	0.478445	0.855907	0.285811	0.251411	1.01	0.271625	0.417267	0.440961	0.510415	0.903073	0.548478	0.620433	0.755008	0.366497	0.506808	0.534922	0.653491	0.828048	0.937286	0.891265	0.891661	0.571289	0.784807	1.08751	0.730997
NFIX	-0.00730371	-0.0163245	-0.0179081	0.0350967	-0.00421128	0.0215083	-0.0310377	0.00769724	0.0016804	-0.0430611	0.0236155	0.0531879	-0.000238789	0.00596103	-0.0233846	-0.00365139	0.0700364	0.00815012	0.000238787	0.00925063	-0.0211379	-0.0204058	0.908927	0.53733	0.359074	0.8335	0.247812	0.127788	1.01291	0.204858	0.44665	0.443321	0.492129	0.974769	0.575854	0.633957	0.72823	0.488421	0.626192	0.539083	0.729241	0.851996	0.886908	0.984171	0.952461	0.574413	0.781692	1.06233	0.749163
OPA1	-0.0116579	-0.0731355	0.158769	-0.0873841	0.019825	0.121011	0.0697402	0.128791	0.126457	0.0659125	-0.0808124	-0.0729785	0.0116579	-0.105984	-0.0978538	-0.0922887	0.171167	0.104149	-0.10538	-0.0435273	0.113662	-0.118818	0.845913	0.793049	0.708342	0.899108	0.655602	0.455938	1.01629	0.454127	0.611526	0.531509	0.746102	0.908602	0.851571	0.832797	0.86106	0.539919	0.735687	0.757129	0.826687	1.01234	0.890001	0.959497	0.94915	0.682284	0.911208	1.01552	0.924993
RYR1	-0.137258	0.262282	-0.0774527	-0.107181	0.114317	0.299794	-0.209788	-0.920501	-0.00789293	-0.507273	-0.200524	-0.329358	0.00926872	0.23371	0.489971	-0.174894	0.2916	0.196285	0.00789293	0.0329562	0.108812	-0.0685879	0.974466	0.59513	0.675477	0.954609	0.346773	0.069183	0.875188	0.337721	0.539044	0.589141	0.44674	0.960137	0.626637	0.52707	0.838833	0.913951	0.892272	0.896733	0.952517	1.01823	0.996789	0.877961	0.955529	0.862586	0.779721	0.943207	0.832845
SOS1	-0.0265041	-0.00501077	0.0742039	0.119967	-0.0293343	0.0458375	0.0142018	-0.0293343	-0.00466366	-0.0203814	0.00353094	0.0510243	-0.00783839	0.0017192	-0.000383564	0.0617502	0.000383564	-0.0181676	-0.0218139	-0.0208337	0.0429209	0.0599435	1.19901	0.618034	0.564476	0.808674	0.28722	0.0379105	1.02353	0.154392	0.284455	0.223559	0.599815	1.06466	0.723779	0.680966	0.702043	0.382175	0.677817	0.472123	0.703009	0.615917	0.907023	0.989761	0.900733	0.572793	0.817626	0.898187	0.933701
VPS39	-0.0642784	-0.0292011	0.168155	-0.00541542	-0.0210306	0.147005	0.00541542	0.149543	0.0401882	0.0333929	-0.0280358	0.0632663	-0.0957639	0.0318511	-0.0084003	-0.0095605	0.136266	-0.0416858	-0.031544	0.0319048	0.0734862	-0.078099	0.88981	0.369567	0.429673	0.876302	0.142916	0.0640684	0.93364	0.177602	0.426509	0.434457	0.706052	0.919349	0.479776	0.738328	0.638668	0.503389	0.611447	0.713506	0.62899	0.998447	0.954287	1.00362	0.970844	0.630985	0.82161	0.954923	0.819927
[truncated: 80 more columns]
