# Supplementary material for: The Splice Index as a prognostic biomarker of strength and function in myotonic dystrophy type 1
Source: J Clin Invest. 2025 Jan 7;135(4):e185426. doi: 10.1172/JCI185426 (PMC11827844; doi:10.1172/JCI185426)
Supplement: Supplemental table 9 [file jci-135-185426-s186.xlsx]

## Sheet: Sup Table 9.
Supplemental Table 9. Linear Regression Modeling to predict 3M ADF
Comparison of models
Null hypothesis	Model 2
Alternative hypothesis	Model 1
P value	P=0.012
Conclusion (alpha = 0.05)	Reject null hypothesis
Preferred model	Model 1
F (DFn, DFd)	7.158 (1, 31)
Outcome Variable - 3M ADF (% Predicted)
Model 1: 3M ADF (% Predicted) ~ Intercept + BL Splice Index + BL ADF ( % Predicted)
Analysis of Variance	Sum of Squares	Degress of Freedom	Mean Square	F (DFn, DFd)	P value
Regression	14218	2	7109	F (2, 31) = 81.57	P<0.001
BL Splice Index	623.8	1	623.8	F (1, 31) = 7.158	P=0.012
BL ADF (% Predicted)	3933	1	3933	F (1, 31) = 45.13	P<0.001
Residual	2702	31	87.15
Total	16919	33
Parameter estimates	Variable	Estimate	Standard error	95% CI	|t|	P value	P value summary
β0	Intercept	24.75	7.472	9.510 to 39.99	3.312	0.002	**
β1	BL Splice Index	-21.9	8.184	-38.59 to -5.205	2.675	0.012	*
β2	BL ADF (% Predicted)	0.6149	0.09153	0.4282 to 0.8016	6.718	<0.001	****
Goodness of Fit
R squared	0.8403
Adjusted R squared	0.83
Data summary
n	34
Outcome Variable - 3M ADF (% Predicted)
Model 2: 3M ADF (% Predicted) ~ Intercept + BL ADF
Analysis of Variance	Sum of Squares	Degress of Freedom	Mean Square	F (DFn, DFd)	P value
Regression	13594	1	13594	F (1, 32) = 130.8	P<0.001
BL ADF (% Predicted)	13594	1	13594	F (1, 32) = 130.8	P<0.001
Residual	3325	32	103.9
Total	16919	33
Parameter estimates	Variable	Estimate	Standard error	95% CI	|t|	P value	P value summary
β0	Intercept	6.17	3.012	0.03513 to 12.31	2.049	0.049	*
β1	BL ADF (% Predicted)	0.7916	0.06921	0.6506 to 0.9326	11.44	<0.001	****
Goodness of Fit
R squared	0.8035
Adjusted R squared	0.7973
Data summary
n	34
