# Supplementary material for: The Splice Index as a prognostic biomarker of strength and function in myotonic dystrophy type 1
Source: J Clin Invest. 2025 Jan 7;135(4):e185426. doi: 10.1172/JCI185426 (PMC11827844; doi:10.1172/JCI185426)
Supplement: Supporting data values [file jci-135-185426-s187.xlsx]

## Sheet: Fig 1B
Figure 1B
Quantitative Muscle Testing
DM1 Participant ID	HGS ( % Predicted)	ADF (% Predicted)	KE ( % Predicted)
DM1-001	65.314	52.188	60.708
DM1-002	56.683	52.2	36.506
DM1-004	36.917	19.059	108.214
DM1-005	22.437	9.959	32.553
DM1-006	55.039	30.576	36.716
DM1-007	47.251	34.949	44.553
DM1-009	43.328	27.195	82.255
DM1-010	22.972	32.13	38.798
DM1-011	22.565	30.393	43.538
DM1-012	30.477	27.19	45.869
DM1-013	27.367	24.57	42.336
DM1-014	11.258	0	47.456
DM1-015	12.314	0	44.412
DM1-016	35.213	22.145	35.319
DM1-017	37.472	26.063	38.167
DM1-018	25.646	19.434	38.957
DM1-019	55.521	45.769	78.455
DM1-020	56.217	56.9	115.237
DM1-021	21.343	17.182	27.539
DM1-022	14.468	16.602	19.946
DM1-023	15.876	6.487	18.491
DM1-024	28.933	10.219	33.574
DM1-025	30.274	12.027	26.369
DM1-026	11.267		41.778
DM1-027	12.412		27.267
DM1-028	51.553	23.355	61.469
DM1-029	20.343	12.252	28.011
DM1-030	20.175	8.706	31.453
DM1-031	13.052	22.339	28.624
DM1-032	6.901	13.026	26.541
DM1-033	9.9	9.27	25.853
DM1-034	8.298	8.698	19.003
DM1-035	14.939	12.502	72.936
DM1-036	17.665	0	46.098
DM1-038	10.891	4.768	60.802
DM1-039	10.593	7.378	61.298
DM1-041
DM1-042	37.0642	60.7999	73.0183
DM1-043	65.0583	67.8297	117.3
DM1-044	64.3182	67.8741	119.16
DM1-045	46.9014	9.12051	41.3113
DM1-046	44.6233	6.68775	54.3978
DM1-047	59.4849	54.4343	49.7586
DM1-048	64.5353	55.0036	66.0773
DM1-049	81.2559	75.5457	79.9182
DM1-050
DM1-051	74.719	63.7699	82.9444
DM1-052	15.9046	24.1848	65.4951
DM1-053	10.9077	14.1579	80.7529
DM1-054	52.1021	97.8006	78.8187
DM1-055	57.6206	69.6412	97.0999
DM1-056	87.767	62.3766	73.8262
DM1-057	94.2329	66.5672	77.6648
DM1-058	49.5222	44.9613	50.9818
DM1-059	45.4806	48.8601	46.3647
DM1-060	48.3565	35.3847	41.2264
DM1-061	42.1321	47.5893	38.1124
DM1-062	27.9434	45.3792	82.8247
DM1-063	13.7076	9.47598	31.2335
DM1-064	13.1833	17.206	28.1324
DM1-065	51.0711	42.8165	47.0206
DM1-066	40.5281	28.982	63.9531
DM1-067	39.3081	16.6364	39.9003
DM1-068	20.449	60.0807	68.9731
DM1-069	16.7387	48.8194	75.3733
DM1-070	73.0537	70.4345	48.4361
DM1-071	72.7328	52.7551	56.5351
DM1-072	67.5093	87.7721	88.0688
DM1-073	69.98	61.8462	94.6645
DM1-074	52.6289	34.2606	59.2968
DM1-075	48.1187	42.8883	62.3142
DM1-076	75.8174	14.6775	75.7337
DM1-077	80.5619	46.8958	85.5037
DM1-080	83.9279	67.8762	41.1409
DM1-081	98.4872	62.234	52.8724
DM1-082	28.6889	28.1676	76.2423
DM1-083	22.7659	45.3456	75.1188
DM1-084	4.92722	3.68022	63.1464
DM1-085	8.65956	3.48172	54.5119
DM1-086	28.4638	69.6988	93.1621
DM1-087	24.4404	63.5976	92.4054
DM1-088	53.7857	35.1375	118.192
DM1-114	43.0368	33.9693	104.112
DM1-109
DM1-110
DM1-101	40.2103	35.8643	96.1515
DM1-102	37.9522	34.8151	60.6564
DM1-103	136.884	103.954	141.629
DM1-104
DM1-105
DM1-108
DM1-089	31.1779	33.6639	40.9128
DM1-106	93.3792	91.9254	50.6915
DM1-115
DM1-107	77.8167	18.1585	77.6532

## Sheet: Fig 1C
Figure 1C
Timed Motor Test
DM1 Participant ID	10-meter Fast Walk/Run (Speed (m/s))
DM1-001	1.98
DM1-002	1.75
DM1-004	1.739
DM1-005	1.357
DM1-006	1.65
DM1-007	1.757
DM1-009	0.686
DM1-010	1.535
DM1-011	1.529
DM1-012	1.235
DM1-013	1.282
DM1-014	1.076
DM1-015	0.886
DM1-016	1.667
DM1-017	1.818
DM1-018	1.285
DM1-019	1.229
DM1-020	1.194
DM1-021	1.508
DM1-022	1.255
DM1-023	0.92
DM1-024	1.086
DM1-025	1.027
DM1-026	0.996
DM1-027	0.961
DM1-028
DM1-029	0.873
DM1-030	0.925
DM1-031	1.272
DM1-032	1.417
DM1-033	1.591
DM1-034	1.517
DM1-035	1.28
DM1-036	0.958
DM1-038	1.421
DM1-039	1.238
DM1-041
DM1-042	3.378
DM1-043	2.778
DM1-044	2.941
DM1-045	1.29
DM1-046	1.092
DM1-047	1.647
DM1-048	1.667
DM1-049	3.448
DM1-050
DM1-051	3.559
DM1-052	1.274
DM1-053	1.269
DM1-054	2.967
DM1-055	3.049
DM1-056	3.759
DM1-057	3.571
DM1-058	2.907
DM1-059	2.907
DM1-060	3.597
DM1-061	3.597
DM1-062	2.5
DM1-063
DM1-064
DM1-065	2.584
DM1-066	2.252
DM1-067	2.732
DM1-068	4.149
DM1-069	3.3
DM1-070	3.04
DM1-071	3.049
DM1-072	1.686
DM1-073
DM1-074	2.463
DM1-075	2.558
DM1-076	2.222
DM1-077	1.862
DM1-080	3.257
DM1-081	3.268
DM1-082	2.294
DM1-083	1.524
DM1-084	1.727
DM1-085	2.053
DM1-086	3.356
DM1-087	3.584
DM1-088	2.994
DM1-114
DM1-109
DM1-110
DM1-101	1.043
DM1-102	2.941
DM1-103	3.731
DM1-104
DM1-105
DM1-108
DM1-089	1.429
DM1-106	3.39
DM1-115
DM1-107	1.115

## Sheet: Fig 1D
Figure 1D
Myotonia
DM1 Participant ID	vHOT_Middle Finger (Time to Open (s))	vHOT_Thumb (Time to Open (s))
DM1-001	5.908	7.23
DM1-002	2.744	6.303
DM1-004	2.142	3.334
DM1-005	4.373	5.261
DM1-006
DM1-007	2.417	4.115
DM1-009	6.176	6.699
DM1-010	12.232	24.465
DM1-011	13.09
DM1-012	2.992	3.625
DM1-013	2.666	2.641
DM1-014	1.014	2.923
DM1-015
DM1-016
DM1-017	23.197	10.577
DM1-018
DM1-019	3.473	6.125
DM1-020	4.702	8.212
DM1-021
DM1-022
DM1-023
DM1-024	6.533	4.349
DM1-025	6.879	8.941
DM1-026	12.331	18.443
DM1-027	6.808	12.957
DM1-028	4.781	5.922
DM1-029
DM1-030
DM1-031
DM1-032
DM1-033
DM1-034
DM1-035
DM1-036
DM1-038
DM1-039
DM1-041
DM1-042	21.375	15.871
DM1-043
DM1-044
DM1-045	0.819	1.42
DM1-046	3.132	5.394
DM1-047
DM1-048
DM1-049	0.408	0.816
DM1-050
DM1-051	3.42	3.947
DM1-052	2.538	4.738
DM1-053	6.708	11.071
DM1-054
DM1-055	1.401	7.131
DM1-056	0.693	1.271
DM1-057
DM1-058	0.779	1.212
DM1-059
DM1-060	0.619	1.032
DM1-061
DM1-062	1.362	6.126
DM1-063	0.287	1.119
DM1-064	1.547	1.115
DM1-065	3.766	3.634
DM1-066	3.282	4.215
DM1-067	1.869	3.293
DM1-068	2.835	5.557
DM1-069	2.326	8.993
DM1-070	4.116	3.745
DM1-071	0.828	1.716
DM1-072	1.718	1.067
DM1-073	1.261	3.462
DM1-074	8.669	9.206
DM1-075	8.063	10.429
DM1-076	0.488	0.591
DM1-077
DM1-080
DM1-081	2.74	3.44
DM1-082
DM1-083	5.018	10.284
DM1-084
DM1-085
DM1-086	4.345	10.891
DM1-087
DM1-088
DM1-114
DM1-109
DM1-110
DM1-101
DM1-102	4.047	1.633
DM1-103	1.961	2.086
DM1-104
DM1-105
DM1-108
DM1-089
DM1-106
DM1-115
DM1-107

## Sheet: Fig 1F
Figure 1F
CLCN1 e7a
AdCo	DM1	LGMD	DMD
0.195	0.662	0.146	0.171
0.26	0.722	0.253
0.273	0.429	0.25
0.176	1	0.235
0.163	0.836	0.086
0.071	0.855	0.1
0.159	0.933	0.058
0.25	0.742	0.165
0.183	0.8	0.228
0.135	0.806	0.137
0.185	0.966
0.212	1
0.184	1
0.291	1
0.13	1
0.183	0.733
0.227	1
0.176	1
0.093	0.884
0.333	1
0.136	0.9
0.182	1
	1
	1
	1
	0.85
	1
	1
	0.899
	1
	1
	1
	1
	0.948
	1
	1
	0.313
	0.174
	0.59
	0.549
	0.797
	1
	0.759
	0.447
	0.441
	0.128
	1
	0.619
	0.952
	0.396
	1
	0.255
	0.621
	0.556
	0.828
	0.765
	0.882
	0.771
	0.65
	0.787
	1
	0.704
	1
	0.259
	0.405
	0.667
	0.462
	0.324
	0.398
	0.913
	0.731
	0.411
	0.531
	0.129
	0.174
	0.965
	0.911
	0.831
	0.967
	0.209
	0.273
	0.346
	0.586
	0.145
	0.333
	0.857
	0.962
	0.151
	0.581
	0.966
	0.084
	0.92
	0.42
	0.934
	0.8

## Sheet: Fig 1G
Figure 1G
CACNA1S e29
AdCo	DM1	LGMD	DMD
0.969	0.716	0.941	0.891
0.961	0.725	0.957
0.97	0.674	0.879
0.981	0.327	0.942
0.967	0.624	0.786
0.943	0.557	0.905
0.973	0.52	0.961
0.951	0.703	0.95
0.899	0.5	0.952
0.967	0.642	0.874
0.94	0.52
0.955	0.189
0.97	0.217
0.92	0.371
0.888	0.332
0.938	0.626
0.934	0.464
0.945	0.272
0.939	0.578
0.921	0.351
0.929	0.473
0.981	0.339
	0.374
	0.496
	0.337
	0.57
	0.301
	0.302
	0.392
	0.329
	0.246
	0.271
	0.268
	0.337
	0.361
	0.368
	0.923
	0.902
	0.707
	0.751
	0.691
	0.31
	0.735
	0.798
	0.848
	0.965
	0.699
	0.669
	0.519
	0.811
	0.55
	0.961
	0.932
	0.925
	0.736
	0.723
	0.547
	0.657
	0.722
	0.548
	0.55
	0.57
	0.583
	0.925
	0.891
	0.896
	0.868
	0.92
	0.872
	0.654
	0.589
	0.884
	0.86
	0.96
	0.946
	0.253
	0.36
	0.376
	0.337
	0.826
	0.88
	0.76
	0.578
	0.944
	0.929
	0.672
	0.389
	0.955
	0.703
	0.37
	0.985
	0.396
	0.915
	0.598
	0.707

## Sheet: Fig 1H
Figure 1H
INSR e11
AdCo	DM1	LGMD	DMD
0.798	0.278	0.738	0.696
0.736	0.236	0.702
0.74	0.088	0.637
0.735	0.029	0.807
0.813	0.195	0.686
0.723	0.166	0.541
0.801	0.055	0.941
0.812	0.194	0.689
0.819	0.208	0.74
0.83	0.168	0.851
0.835	0.132
0.749	0.31
0.733	0.065
0.805	0.045
0.719	0.104
0.721	0.223
0.704	0.057
0.661	0.017
0.756	0.077
0.79	0.137
0.809	0.055
0.664	0.128
	0.078
	0.15
	0.071
	0.086
	0.059
	0.048
	0.075
	0
	0.015
	0.102
	0.025
	0.027
	0.01
	0.049
	0.612
	0.697
	0.101
	0.183
	0.183
	0.15
	0.262
	0.255
	0.357
	0.661
	0.177
	0.261
	0.36
	0.319
	0.116
	0.354
	0.315
	0.059
	0.076
	0.105
	0.032
	0.183
	0.183
	0.157
	0.054
	0.046
	0.111
	0.393
	0.361
	0.34
	0.146
	0.689
	0.505
	0.146
	0.172
	0.497
	0.644
	0.791
	0.713
	0.04
	0.081
	0.242
	0.155
	0.441
	0.383
	0.314
	0.068
	0.814
	0.533
	0.121
	0.048
	0.776
	0.22
	0.081
	0.771
	0.058
	0.416
	0.179
	0.149

## Sheet: Fig 1I
Figure 1I
MBNL1 e5
AdCo	DM1	LGMD	DMD
0.112	0.527	0.123	0.147
0.116	0.547	0.137
0.117	0.516	0.114
0.134	0.794	0.153
0.101	0.686	0.131
0.14	0.69	0.132
0.126	0.704	0.088
0.145	0.513	0.213
0.138	0.676	0.204
0.133	0.618	0.073
0.115	0.789
0.101	0.783
0.178	0.847
0.158	0.853
0.135	0.882
0.092	0.665
0.097	0.762
0.116	0.93
0.14	0.773
0.157	0.855
0.118	0.755
0.159	0.85
	0.642
	0.69
	0.883
	0.579
	0.911
	0.886
	0.804
	0.909
	0.731
	0.837
	0.848
	0.921
	0.87
	0.926
	0.263
	0.214
	0.66
	0.529
	0.701
	0.771
	0.562
	0.506
	0.403
	0.237
	0.718
	0.566
	0.649
	0.462
	0.883
	0.196
	0.332
	0.351
	0.616
	0.623
	0.75
	0.518
	0.528
	0.7
	0.758
	0.687
	0.644
	0.33
	0.324
	0.345
	0.465
	0.229
	0.317
	0.618
	0.767
	0.279
	0.39
	0.196
	0.252
	0.895
	0.85
	0.72
	0.881
	0.416
	0.425
	0.425
	0.861
	0.171
	0.232
	0.692
	0.811
	0.163
	0.61
	0.754
	0.158
	0.834
	0.351
	0.737
	0.613

## Sheet: Fig 1J
Figure 1J
ATP2A1 e22
AdCo	DM1	LGMD	DMD
1	0.903	0.997	0.99
0.995	0.893	0.996
0.999	0.903	1
1	0.107	1
0.998	0.73	0.77
0.999	0.902	0.983
1	0.628	0.999
0.999	0.644	0.98
0.995	0.367	0.999
1	0.514	1
0.998	0.491
1	0.026
0.999	0.121
0.998	0.135
1	0.045
1	0.352
0.999	0.519
1	0.036
1	0.446
0.99	0.057
0.997	0.84
0.997	0.048
	0.382
	0.11
	0.007
	0.763
	0.1
	0.034
	0.12
	0.024
	0.017
	0.034
	0.051
	0.063
	0.029
	0.03
	0.99
	0.996
	0.839
	0.845
	0.724
	0.041
	0.785
	0.905
	0.967
	0.999
	0.511
	0.878
	0.631
	0.868
	0.157
	0.999
	0.945
	0.994
	0.824
	0.775
	0.712
	0.876
	0.382
	0.364
	0.212
	0.77
	0.769
	0.971
	0.979
	0.942
	0.973
	0.961
	0.987
	0.792
	0.794
	0.986
	0.897
	0.998
	0.999
	0.052
	0.141
	0.56
	0.03
	0.99
	0.913
	0.813
	0.602
	0.994
	0.945
	0.906
	0.095
	0.998
	0.799
	0.163
	0.999
	0.298
	0.969
	0.392
	0.591

## Sheet: Fig 2A
Figure 2A
Early Responder SI Events
Subject_ID	[MBNL]inferred	CCPG1 Ψ	INSR Ψ	NFIX Ψ	OPA1 Ψ	RYR1 Ψ
AdCo-001	0.982	0.611	0.798	0.261	0.386	0.506
AdCo-002	0.956	0.352	0.736	0.316	0.45	0.285
AdCo-004	0.982	0.544	0.74	0.284	0.342	0.365
AdCo-005	0.971	0.535	0.735	0.349	0.447	0.441
AdCo-006	0.965	0.361	0.813	0.265	0.43	0.375
AdCo-007	0.953	0.478	0.723	0.339	0.512	0.28
AdCo-008	0.976	0.534	0.801	0.285	0.476	0.452
AdCo-009	0.823	0.258	0.812	0.306	0.411	0.662
AdCo-010	0.917	0.265	0.819	0.324	0.3	0.424
AdCo-011	0.941	0.535	0.83	0.268	0.453	0.614
AdCo-012	0.951	0.351	0.835	0.29	0.489	0.46
AdCo-015	0.961	0.458	0.749	0.282	0.507	0.503
AdCo-016	0.964	0.362	0.733	0.3	0.329	0.374
AdCo-017	0.947	0.368	0.805	0.299	0.549	0.277
AdCo-018	0.974	0.345	0.719	0.324	0.519	0.198
AdCo-019	0.972	0.393	0.721	0.227	0.485	0.412
AdCo-020	0.954	0.358	0.704	0.276	0.362	0.239
AdCo-021	0.968	0.418	0.661	0.259	0.333	0.314
AdCo-022	0.976	0.493	0.756	0.224	0.411	0.372
AdCo-023	0.915	0.274	0.79	0.249	0.583	0.389
AdCo-024	0.931	0.322	0.809	0.299	0.466	0.354
AdCo-025	0.966	0.46	0.664	0.261	0.49	0.382
DM1-001	0.546	0.173	0.278	0.653	0.214	0.178
DM1-002	0.563	0.137	0.236	0.619	0.242	0.174
DM1-004	0.532	0.281	0.088	0.746	0.209	0.274
DM1-005	0.19	0	0.029	0.925	0.102	0.057
DM1-006	0.475	0.089	0.195	0.778	0.116	0.126
DM1-007	0.404	0.075	0.166	0.852	0.196	0.191
DM1-009	0.356	0.078	0.055	0.895	0.091	0.053
DM1-010	0.603	0.108	0.194	0.718	0.293	0.073
DM1-011	0.447	0.058	0.208	0.787	0.191	0.069
DM1-012	0.412	0.071	0.168	0.765	0.152	0.075
DM1-013	0.38	0.006	0.132	0.797	0.141	0.07
DM1-014	0.022	0.007	0.31	0.912	0.073	0.042
DM1-015	0.048	0.024	0.065	0.966	0.097	0.022
DM1-016	0.194	0.029	0.045	0.955	0.14	0.062
DM1-017	0.149	0	0.104	0.945	0.106	0.093
DM1-018	0.461	0.101	0.223	0.801	0.221	0.079
DM1-019	0.271	0.053	0.057	0.853	0.054	0.08
DM1-020	0.009	0.004	0.017	0.984	0.059	0.061
DM1-021	0.334	0.07	0.077	0.893	0.125	0.081
DM1-022	0.201	0.01	0.137	0.943	0.112	0.046
DM1-023	0.345	0.128	0.055	0.832	0.112	0.107
DM1-024	0.085	0.028	0.128	0.902	0.158	0.075
DM1-025	0.25	0.05	0.078	0.795	0.073	0.13
DM1-026	0.291	0.026	0.15	0.831	0.189	0.095
DM1-027	0.023	0.011	0.071	0.955	0.077	0.028
DM1-028	0.421	0.028	0.086	0.785	0.154	0.104
DM1-029	0.054	0.006	0.059	0.93	0.056	0.032
DM1-030	0.082	0.023	0.048	0.94	0.079	0.052
DM1-031	0.167	0.033	0.075	0.926	0.078	0.042
DM1-032	0.059	0.009	0	0.934	0.072	0.044
DM1-033	0.018	0	0.015	0.916	0.089	0.04
DM1-034	0.032	0	0.102	0.968	0.063	0.03
DM1-035	0.013	0	0.025	0.937	0.071	0.037
DM1-036	0.022	0.013	0.027	0.938	0.046	0.065
DM1-038	0.033	0.009	0.01	0.952	0.084	0.06
DM1-039	0.02	0	0.049	0.957	0.044	0.046
DM1-041	0.834	0.357	0.612	0.506	0.363	0.211
DM1-042	0.8	0.433	0.697	0.355	0.388	0.482
DM1-043	0.504	0.067	0.101	0.675	0.121	0.219
DM1-044	0.582	0.137	0.183	0.7	0.252	0.185
DM1-045	0.461	0.122	0.183	0.729	0.196	0.052
DM1-046	0.058	0.014	0.15	0.914	0.088	0.011
DM1-047	0.61	0.151	0.262	0.617	0.339	0.101
DM1-048	0.628	0.179	0.255	0.581	0.231	0.157
DM1-049	0.635	0.192	0.357	0.581	0.168	0.205
DM1-050	0.898	0.333	0.661	0.339	0.422	0.197
DM1-051	0.478	0.101	0.177	0.761	0.208	0.103
DM1-052	0.473	0.147	0.261	0.743	0.229	0.11
DM1-053	0.248	0.028	0.36	0.804	0.1	0.129
DM1-054	0.594	0.202	0.319	0.575	0.255	0.148
DM1-055	0.321	0.025	0.116	0.923	0.1	0.066
DM1-056	0.956	0.5	0.354	0.333	0.547	0.335
DM1-057	0.757	0.417	0.315	0.467	0.287	0.296
DM1-058	0.721	0.2	0.059	0.462	0.222	0.248
DM1-059	0.528	0.139	0.076	0.759	0.145	0.131
DM1-060	0.479	0.089	0.105	0.729	0.132	0.181
DM1-061	0.335	0.069	0.032	0.816	0.177	0.21
DM1-062	0.532	0.151	0.183	0.719	0.233	0.119
DM1-063	0.439	0.041	0.183	0.709	0.166	0.135
DM1-064	0.376	0.043	0.157	0.777	0.142	0.105
DM1-065	0.358	0.034	0.054	0.87	0.137	0.057
DM1-066	0.392	0.045	0.046	0.878	0.13	0.105
DM1-067	0.394	0.056	0.111	0.87	0.146	0.102
DM1-068	0.729	0.264	0.393	0.477	0.263	0.243
DM1-069	0.781	0.211	0.361	0.497	0.268	0.18
DM1-070	0.689	0.245	0.34	0.538	0.197	0.245
DM1-071	0.666	0.213	0.146	0.565	0.278	0.2
DM1-072	0.823	0.451	0.689	0.378	0.439	0.373
DM1-073	0.818	0.315	0.505	0.449	0.426	0.194
DM1-074	0.46	0.034	0.146	0.744	0.22	0.105
DM1-075	0.375	0.035	0.172	0.805	0.148	0.118
DM1-076	0.762	0.308	0.497	0.47	0.388	0.323
DM1-077	0.697	0.208	0.644	0.496	0.321	0.3
DM1-080	0.937	0.414	0.791	0.316	0.376	0.381
DM1-081	0.895	0.371	0.713	0.381	0.425	0.45
DM1-082	0.108	0.034	0.04	0.953	0.158	0.041
DM1-083	0.09	0.016	0.081	0.89	0.14	0.076
DM1-084	0.318	0.062	0.242	0.807	0.058	0.12
DM1-085	0.075	0	0.155	0.939	0.061	0.04
DM1-086	0.636	0.231	0.441	0.577	0.291	0.223
DM1-087	0.675	0.368	0.383	0.548	0.379	0.237
DM1-088	0.547	0.101	0.314	0.635	0.208	0.119
DM1-089	0.233	0.014	0.058	0.925	0.153	0.036
DM1-101	0.432	0.114	0.121	0.759	0.199	0.202
DM1-102	0.138	0.034	0.048	0.896	0.137	0.052
DM1-103	0.971	0.478	0.776	0.22	0.53	0.291
DM1-104	0.452	0.152	0.22	0.707	0.148	0.078
DM1-105	0.305	0.09	0.081	0.902	0.101	0.06
DM1-106	0.687	0.382	0.416	0.521	0.336	0.363
DM1-107	0.503	0.151	0.149	0.68	0.263	0.11
DM1-108	0.933	0.453	0.771	0.265	0.434	0.395
DM1-109	0.897	0.489	0.814	0.285	0.467	0.472
DM1-110	0.752	0.207	0.533	0.454	0.287	0.258
DM1-114	0.354	0.031	0.068	0.831	0.155	0.105
DM1-115	0.329	0.063	0.179	0.797	0.119	0.243

## Sheet: Fig 2B
Figure 2B
Intermediate Responder SI Events
Subject_ID	[MBNL]inferred	BEST3 Ψ	CACNA1S Ψ	CAMK2B Ψ	CLASP1 Ψ	CLCN1 Ψ	GFPT1 Ψ	GOLGA4 Ψ	KIF13A Ψ	MBNL1 Ψ	MBNL2 Ψ	SOS1 Ψ	VPS39 Ψ
AdCo-001	0.982	0.812	0.969	0.824	0.956	0.195	0.956	0.047	0.79	0.112	0.22	1	0.745
AdCo-002	0.956	0.869	0.961	0.793	0.955	0.26	0.834	0.084	0.766	0.116	0.11	1	0.833
AdCo-004	0.982	0.88	0.97	0.817	0.955	0.273	0.678	0.071	0.849	0.117	0.109	1	0.76
AdCo-005	0.971	0.71	0.981	0.723	0.905	0.176	0.908	0.101	0.774	0.134	0.036	1	0.797
AdCo-006	0.965	0.956	0.967	0.743	0.893	0.163	0.893	0.078	0.756	0.101	0.234	0.977	0.809
AdCo-007	0.953	0.961	0.943	0.737	0.926	0.071	0.728	0.076	0.733	0.14	0.091	1	0.617
AdCo-008	0.976	0.939	0.973	0.891	0.936	0.159	0.715	0.047	0.801	0.126	0.119	0.977	0.825
AdCo-009	0.823	0.708	0.951	0.871	0.936	0.25	0.757	0.065	0.842	0.145	0.188	0.97	0.859
AdCo-010	0.917	0.902	0.899	0.731	0.894	0.183	0.822	0.056	0.756	0.138	0.165	0.983	0.784
AdCo-011	0.941	0.884	0.967	0.891	0.927	0.135	0.764	0.067	0.796	0.133	0.119	1	0.766
AdCo-012	0.951	0.853	0.94	0.787	0.871	0.185	0.897	0.062	0.766	0.115	0.117	1	0.819
AdCo-015	0.961	0.806	0.955	0.791	0.886	0.212	0.866	0.082	0.783	0.101	0.226	1	0.829
AdCo-016	0.964	0.882	0.97	0.747	0.923	0.184	0.624	0.054	0.76	0.178	0.238	0.95	0.937
AdCo-017	0.947	0.875	0.92	0.657	0.901	0.291	0.814	0.095	0.639	0.158	0.248	1	0.8
AdCo-018	0.974	0.877	0.888	0.502	0.91	0.13	0.915	0.05	0.758	0.135	0.157	0.863	0.713
AdCo-019	0.972	0.887	0.938	0.741	0.922	0.183	0.724	0.059	0.852	0.092	0.187	1	0.889
AdCo-020	0.954	0.824	0.934	0.786	0.83	0.227	0.63	0.057	0.631	0.097	0.067	0.919	0.619
AdCo-021	0.968	0.735	0.945	0.68	0.936	0.176	0.837	0.029	0.774	0.116	0.135	1	0.894
AdCo-022	0.976	1	0.939	0.749	0.948	0.093	0.941	0.079	0.785	0.14	0.152	0.936	0.822
AdCo-023	0.915	0.852	0.921	0.661	0.935	0.333	0.805	0.055	0.812	0.157	0.282	0.973	0.675
AdCo-024	0.931	0.859	0.929	0.746	0.935	0.136	0.825	0.084	0.624	0.118	0.134	0.981	0.896
AdCo-025	0.966	0.859	0.981	0.796	0.967	0.182	0.864	0.067	0.817	0.159	0.165	0.973	0.88
DM1-001	0.546	0.727	0.716	0.302	0.505	0.662	0.771	0.183	0.3	0.527	0.558	0.81	0.524
DM1-002	0.563	0.783	0.725	0.289	0.485	0.722	0.746	0.209	0.408	0.547	0.554	0.602	0.401
DM1-004	0.532	0.375	0.674	0.364	0.478	0.429	0.643	0.184	0.451	0.516	0.73	0.737	0.331
DM1-005	0.19	0.276	0.327	0.039	0.074	1	0.576	0.459	0.087	0.794	0.796	0.094	0.187
DM1-006	0.475	0.506	0.624	0.199	0.42	0.836	0.782	0.248	0.197	0.686	0.7	0.579	0.537
DM1-007	0.404	0.556	0.557	0.248	0.299	0.855	0.65	0.284	0.16	0.69	0.713	0.456	0.386
DM1-009	0.356	0.353	0.52	0.177	0.238	0.933	0.527	0.382	0.221	0.704	0.591	0.199	0.402
DM1-010	0.603	0.66	0.703	0.221	0.615	0.742	0.579	0.179	0.319	0.513	0.253	0.487	0.466
DM1-011	0.447	0.474	0.5	0.199	0.419	0.8	0.551	0.283	0.19	0.676	0.607	0.606	0.391
DM1-012	0.412	0.406	0.642	0.164	0.267	0.806	0.541	0.317	0.28	0.618	0.452	0.521	0.217
DM1-013	0.38	0.425	0.52	0.11	0.322	0.966	0.647	0.343	0.251	0.789	0.609	0.496	0.339
DM1-014	0.022	0.098	0.189	0.09	0.045	1	0.295	0.484	0.056	0.783	0.5	0.554	0.022
DM1-015	0.048	0.084	0.217	0.059	0.038	1	0.61	0.495	0.049	0.847	0.816	0.212	0.036
DM1-016	0.194	0.257	0.371	0.05	0.091	1	0.441	0.473	0.101	0.853	0.707	0.208	0.016
DM1-017	0.149	0.244	0.332	0.092	0.056	1	0.525	0.448	0.068	0.882	0.873	0.585	0.066
DM1-018	0.461	0.387	0.626	0.158	0.393	0.733	0.563	0.236	0.188	0.665	0.515	0.594	0.19
DM1-019	0.271	0.296	0.464	0.078	0.191	1	0.521	0.495	0.076	0.762	0.573	0.403	0.195
DM1-020	0.009	0	0.272	0.072	0.04	1	0.315	0.539	0.013	0.93	0.856	0.268	0.202
DM1-021	0.334	0.388	0.578	0.127	0.168	0.884	0.658	0.366	0.143	0.773	0.616	0.218	0.198
DM1-022	0.201	0.311	0.351	0.047	0.073	1	0.502	0.496	0.041	0.855	0.653	0.272	0.13
DM1-023	0.345	0.381	0.473	0.194	0.245	0.9	0.751	0.393	0.167	0.755	0.731	0.418	0.394
DM1-024	0.085	0.124	0.339	0.019	0.04	1	0.447	0.465	0.05	0.85	0.818	0.475	0.166
DM1-025	0.25	0.239	0.374	0.067	0.175	1	0.622	0.454	0.099	0.642	0.675	0.293	0.316
DM1-026	0.291	0.2	0.496	0.039	0.162	1	0.399	0.319	0.134	0.69	0.621	0.403	0.042
DM1-027	0.023	0.074	0.337	0.021	0.01	1	0.414	0.628	0.033	0.883	0.767	0.206	0.035
DM1-028	0.421	0.542	0.57	0.126	0.324	0.85	0.599	0.302	0.271	0.579	0.701	0.521	0
DM1-029	0.054	0.154	0.301	0.083	0.079	1	0.413	0.449	0.05	0.911	0.782	0.204	0.116
DM1-030	0.082	0.226	0.302	0.069	0.093	1	0.553	0.475	0.03	0.886	0.776	0.21	0.133
DM1-031	0.167	0.106	0.392	0.049	0.105	0.899	0.343	0.564	0.087	0.804	0.858	0.262	0.077
DM1-032	0.059	0.151	0.329	0.073	0.06	1	0.591	0.542	0.072	0.909	0.784	0.111	0.222
DM1-033	0.018	0.089	0.246	0.05	0.028	1	0.31	0.462	0.019	0.731	0.762	0.288	0.042
DM1-034	0.032	0.153	0.271	0.012	0.029	1	0.455	0.45	0.023	0.837	0.876	0.4	0
DM1-035	0.013	0.173	0.268	0.038	0.022	1	0.214	0.512	0.034	0.848	0.882	0.214	0.056
DM1-036	0.022	0.089	0.337	0.074	0.052	0.948	0.496	0.53	0.058	0.921	0.76	0.339	0.043
DM1-038	0.033	0.13	0.361	0.016	0.047	1	0.354	0.545	0.048	0.87	0.727	0.383	0.06
DM1-039	0.02	0.173	0.368	0.058	0.019	1	0.414	0.608	0.036	0.926	0.757	0.219	0.073
DM1-041	0.834	0.615	0.923	0.567	0.812	0.313	0.914	0.101	0.748	0.263	0.216	0.877	0.643
DM1-042	0.8	0.851	0.902	0.714	0.791	0.174	0.732	0.1	0.711	0.214	0.203	0.872	0.678
DM1-043	0.504	0.343	0.707	0.317	0.451	0.59	0.868	0.153	0.342	0.66	0.534	0.548	0.52
DM1-044	0.582	0.654	0.751	0.345	0.501	0.549	0.86	0.179	0.396	0.529	0.468	0.679	0.489
DM1-045	0.461	0.342	0.691	0.181	0.361	0.797	0.695	0.244	0.338	0.701	0.511	0.573	0.385
DM1-046	0.058	0.087	0.31	0.048	0.08	1	0.356	0.458	0.034	0.771	0.684	0.434	0.038
DM1-047	0.61	0.733	0.735	0.321	0.64	0.759	0.629	0.154	0.515	0.562	0.419	0.737	0.54
DM1-048	0.628	0.636	0.798	0.474	0.61	0.447	0.841	0.095	0.408	0.506	0.368	0.848	0.638
DM1-049	0.635	0.69	0.848	0.365	0.648	0.441	0.558	0.173	0.422	0.403	0.445	0.816	0.58
DM1-050	0.898	0.821	0.965	0.647	0.91	0.128	0.642	0.069	0.77	0.237	0.214	1	0.83
DM1-051	0.478	0.514	0.699	0.156	0.359	1	0.824	0.245	0.223	0.718	0.608	0.448	0.493
DM1-052	0.473	0.167	0.669	0.321	0.422	0.619	0.602	0.183	0.41	0.566	0.541	0.662	0.398
DM1-053	0.248	0.157	0.519	0.188	0.23	0.952	0.375	0.291	0.215	0.649	0.635	0.768	0.2
DM1-054	0.594	0.484	0.811	0.417	0.592	0.396	0.564	0.143	0.506	0.462	0.366	0.74	0.497
DM1-055	0.321	0.152	0.55	0.087	0.266	1	0.661	0.333	0.106	0.883	0.644	0.434	0.141
DM1-056	0.956	0.885	0.961	0.733	0.907	0.255	0.77	0.063	0.797	0.196	0.169	1	0.706
DM1-057	0.757	0.763	0.932	0.543	0.824	0.621	0.75	0.139	0.662	0.332	0.183	0.841	0.686
DM1-058	0.721	0.854	0.925	0.698	0.705	0.556	0.757	0.103	0.666	0.351	0.273	0.76	0.724
DM1-059	0.528	0.4	0.736	0.325	0.524	0.828	0.736	0.202	0.371	0.616	0.5	0.631	0.542
DM1-060	0.479	0.358	0.723	0.346	0.449	0.765	0.819	0.208	0.305	0.623	0.489	0.631	0.499
DM1-061	0.335	0.308	0.547	0.212	0.259	0.882	0.625	0.338	0.195	0.75	0.706	0.318	0.346
DM1-062	0.532	0.477	0.657	0.196	0.449	0.771	0.669	0.261	0.32	0.518	0.444	0.781	0.309
DM1-063	0.439	0.403	0.722	0.274	0.407	0.65	0.664	0.184	0.188	0.528	0.509	0.533	0.417
DM1-064	0.376	0.212	0.548	0.191	0.388	0.787	0.591	0.257	0.182	0.7	0.654	0.596	0.415
DM1-065	0.358	0.306	0.55	0.105	0.226	1	0.577	0.297	0.13	0.758	0.649	0.672	0.187
DM1-066	0.392	0.321	0.57	0.167	0.225	0.704	0.625	0.386	0.155	0.687	0.606	0.505	0.29
DM1-067	0.394	0.369	0.583	0.118	0.353	1	0.63	0.319	0.155	0.644	0.587	0.409	0.574
DM1-068	0.729	0.642	0.925	0.594	0.682	0.259	0.945	0.101	0.551	0.33	0.283	0.901	0.647
DM1-069	0.781	0.855	0.891	0.602	0.716	0.405	0.816	0.114	0.517	0.324	0.289	0.866	0.564
DM1-070	0.689	0.836	0.896	0.47	0.74	0.667	0.915	0.124	0.532	0.345	0.327	0.806	0.693
DM1-071	0.666	0.719	0.868	0.457	0.739	0.462	0.739	0.138	0.564	0.465	0.443	0.85	0.617
DM1-072	0.823	0.833	0.92	0.702	0.894	0.324	0.743	0.068	0.585	0.229	0.3	0.923	0.593
DM1-073	0.818	0.686	0.872	0.502	0.779	0.398	0.861	0.082	0.685	0.317	0.248	0.981	0.704
DM1-074	0.46	0.434	0.654	0.236	0.329	0.913	0.531	0.244	0.17	0.618	0.557	0.757	0.249
DM1-075	0.375	0.294	0.589	0.178	0.303	0.731	0.564	0.315	0.177	0.767	0.637	0.609	0.37
DM1-076	0.762	0.812	0.884	0.737	0.705	0.411	0.759	0.099	0.62	0.279	0.301	0.929	0.679
DM1-077	0.697	0.595	0.86	0.572	0.769	0.531	0.587	0.09	0.508	0.39	0.301	0.778	0.57
DM1-080	0.937	1	0.96	0.736	0.898	0.129	0.66	0.105	0.754	0.196	0.175	0.968	0.758
DM1-081	0.895	0.542	0.946	0.713	0.843	0.174	0.583	0.094	0.779	0.252	0.18	0.946	0.74
DM1-082	0.108	0.117	0.253	0.066	0.078	0.965	0.454	0.472	0.072	0.895	0.617	0.21	0.116
DM1-083	0.09	0.094	0.36	0.041	0.078	0.911	0.315	0.503	0.062	0.85	0.716	0.521	0.145
DM1-084	0.318	0.261	0.376	0.15	0.242	0.831	0.354	0.258	0.237	0.72	0.674	0.427	0.305
DM1-085	0.075	0.139	0.337	0.056	0.084	0.967	0.429	0.533	0.04	0.881	0.852	0.182	0.088
DM1-086	0.636	0.802	0.826	0.389	0.636	0.209	0.783	0.221	0.608	0.416	0.326	0.747	0.553
DM1-087	0.675	0.684	0.88	0.457	0.763	0.273	0.811	0.207	0.547	0.425	0.329	0.843	0.549
DM1-088	0.547	0.63	0.76	0.295	0.574	0.346	0.51	0.215	0.239	0.425	0.263	0.748	0.285
DM1-089	0.233	0.254	0.396	0.05	0.15	0.92	0.502	0.376	0.133	0.834	0.576	0.311	0.17
DM1-101	0.432	0.404	0.672	0.266	0.316	0.857	0.598	0.312	0.303	0.692	0.606	0.499	0.385
DM1-102	0.138	0.198	0.389	0.064	0.099	0.962	0.517	0.521	0.054	0.811	0.738	0.272	0.167
DM1-103	0.971	1	0.955	0.749	0.953	0.151	0.88	0.085	0.747	0.163	0.144	0.981	0.832
DM1-104	0.452	0.374	0.703	0.238	0.456	0.581	0.703	0.203	0.304	0.61	0.467	0.672	0.363
DM1-105	0.305	0.295	0.37	0.096	0.336	0.966	0.669	0.466	0.096	0.754	0.488	0.524	0.232
DM1-106	0.687	0.487	0.915	0.657	0.656	0.42	0.771	0.099	0.614	0.351	0.326	0.933	0.611
DM1-107	0.503	0.513	0.707	0.251	0.477	0.8	0.721	0.219	0.309	0.613	0.46	0.651	0.455
DM1-108	0.933	0.871	0.985	0.697	0.977	0.084	0.97	0.07	0.879	0.158	0.136	1	0.244
DM1-109	0.897	0.88	0.944	0.779	0.944	0.145	0.748	0.064	0.843	0.171	0.208	1	0.86
DM1-110	0.752	0.78	0.929	0.617	0.715	0.333	0.589	0.1	0.59	0.232	0.183	0.922	0.467
DM1-114	0.354	0.333	0.578	0.142	0.263	0.586	0.693	0.263	0.151	0.861	0.55	0.496	0.223
DM1-115	0.329	0.211	0.598	0.234	0.253	0.934	0.609	0.264	0.162	0.737	0.484	0.693	0.279

[truncated: 84 more sheets: Fig 2C, Fig 3A, Fig 3B, Fig 3C, Fig 4A, Fig 4B, Fig 4C, Fig 4D, Fig 4E, Fig 4F, Fig 4G, Fig 4H, Fig 4I, Fig 4J, Fig 4K, Fig 5A, Fig 5B, Fig 5C, Fig 5D, Fig 6A …]
